# Supplementary material for: Integrating bioinformatics and machine learning to elucidate the role of protein glycosylation-related genes in the pathogenesis of diabetic kidney disease
Source: PLoS One. 2025 Aug 18;20(8):e0329640. doi: 10.1371/journal.pone.0329640 (PMC12360563; doi:10.1371/journal.pone.0329640)
Supplement: S1 File — (XLSX) [file pone.0329640.s001.xlsx]

## Sheet: raw qPCR Ct values
	GAPDH		S100A12		SBSPON		SPTB				GAPDH		ADAMTS1		EXT1		FMOD
A	17.2975		34.5516		28.2167		24.1223			A	17.1087		24.8632		25.2611		14.3587
A	17.395	17.4353	34.2481	34.5004	28.3261	28.2839	23.947	24.0033		A	16.9344	17.0648	24.9414	24.8817	25.1673	25.1724	14.2339	14.3598
A	17.6132		34.7016		28.3088		23.9407			A	17.1513		24.8404		25.0889		14.4869
				17.0652		10.8486		6.56805						7.81684		8.10763		-2.70497
B	17.2817		34.9596		29.6326		23.9675
B	17.3257	17.3396	35.0301	35.0216	29.432	29.511	23.9746	24.0732		B	16.6221		23.7817		24.0641		14.5434
B	17.4115		35.0752		29.4685		24.2774			B	16.7018	16.6908	23.5247	23.725	24.2203	24.2749	14.5879	14.5337
				17.682		12.1714		6.73358		B	16.7486		23.8687		24.5403		14.4698
C	17.7207		33.9905		28.3251		24.0981							7.03421		7.58407		-2.15714
C	17.493	17.5637	34.1717	34.1383	28.0258	28.2759	24.0382	24.3709
C	17.4775		34.2527		28.4769		24.9763			C	15.964		24.6839		24.9088		14.9201
				16.5746		10.7122		6.80718		C	16.0147	16.0234	25.0102	24.8632	24.8167	24.7693	14.6723	14.8085
D	16.5655		33.3938		27.2026		22.738			C	16.0916		24.8954		24.5822		14.833
D	16.7956	16.805	33.2727	33.39	27.3108	27.3546	22.6314	22.7038						8.83971		8.74581		-1.21498
D	17.054		33.5035		27.5502		22.742
				16.585		10.5495		5.89879		D	16.7812		23.9873		26.9617		17.537
E	17.0082		33.9157		27.7969		22.5682			D	16.597	16.6947	24.2124	23.9796	27.0119	27.0453	17.9779	17.6969
E	17.1083	17.0357	33.9211	33.8894	27.8361	27.7782	22.6598	22.7989		D	16.7058		23.7392		27.1623		17.5757
E	16.9906		33.8315		27.7016		23.1686							7.28497		10.3506		1.00222
				16.8537		10.7425		5.76318
F	16.7773		33.5515		27.3862		22.3599			E	16.3279		23.2883		27.4452		17.46
F	16.8272	16.8358	33.4099	33.3658	27.5978	27.3834	22.4439	22.2392		E	16.2758	16.291	23.1838	23.2745	27.4118	27.4973	17.5009	17.5378
F	16.903		33.1359		27.1663		21.9137			E	16.2693		23.3512		27.635		17.6525
				16.5299		10.5476		5.40333						6.98346		11.2063		1.24679
										F	16.4233		23.5362		27.4192		17.3341
										F	16.7108	16.6814	23.6528	23.6511	27.3553	27.4144	17.0934	17.3277
										F	16.9101		23.7643		27.4685		17.5556
														6.96968		10.733		0.646282
