# Supplementary material for: Integrating bioinformatics and machine learning to elucidate the role of protein glycosylation-related genes in the pathogenesis of diabetic kidney disease
Source: PLoS One. 2025 Aug 18;20(8):e0329640. doi: 10.1371/journal.pone.0329640 (PMC12360563; doi:10.1371/journal.pone.0329640)
Supplement: S2 File — (TXT) [file pone.0329640.s002.txt]

geneNames	GSM756992	GSM756993	GSM756994	GSM756995	GSM756996	GSM756997	GSM756998	GSM756999	GSM757000	GSM2544275	GSM2544276	GSM2544277	GSM2544278	GSM2544279	GSM2544280	GSM2544281	GSM2544282	GSM2544283	GSM2544284	GSM2544285	GSM2544286	GSM2544287	GSM2544288	GSM2544289	GSM2544290	GSM2544291	GSM2544292	GSM2544293	GSM2544294	GSM2544295	GSM2544296	GSM2544297	GSM2544298	GSM2544299	GSM2544300	GSM2544301	GSM2544302	GSM2544303	GSM2544304	GSM2544305	GSM2544306	GSM2544307	GSM2544308	GSM2544309	GSM2544310	GSM2544311	GSM2544312	GSM2544313	GSM2544314
A1CF	5.28141495649573	4.09974729937447	3.40204053029352	4.39287834813224	5.93241440740913	6.05386169345775	5.09824680193538	5.23888605000834	4.3530352881933	4.51925982115424	3.25704385616009	4.56527013973176	5.56874600904281	3.90712960374938	4.15428899939114	5.06929436540806	3.26987297806768	4.00618852383362	5.64920497789499	4.26807156444282	4.08331701367242	4.47565336912033	4.91557027440847	4.27969235901627	3.40512003428071	4.16262174143545	5.1023740845474	3.2623231701511	4.0240714373922	5.43627578126859	3.62601517944577	5.49413091227432	4.60797660868494	3.5439369331115	4.5360823735037	4.19830948576777	3.98231700670963	4.01794938598449	3.10203185055627	4.76724532965061	3.72087177131021	3.87931468031832	3.16206318939651	5.49344787596765	3.23776131996694	3.47476732073065	3.82634935207057	4.22326904662961	3.83468924041985
A2M	11.7881164831915	11.1778643162757	11.3508019435587	11.4702677442379	11.4834045515468	11.1507967457214	11.5936992796426	11.4889982763297	11.6099775177331	11.2445811501149	11.2169200269403	11.0696546420691	10.490398866702	10.4113654192178	11.0838848634196	11.1549387293538	11.2787185117884	11.3137310408267	10.398228184665	11.2297305323436	11.3137310408267	10.2825466175787	11.6813596785041	11.261242391923	11.7144993493818	11.1102565733435	11.9992243550065	12.6068472218891	11.1983392513789	11.9512787971339	11.839084285792	11.1353174770366	11.4212327102773	12.5519567247733	11.1102565733435	11.9512787971339	10.9312128890507	10.9183790458511	12.8285504531715	12.2326353808126	11.5150739895727	11.6482336213409	12.4598132701655	11.8947702128015	11.5317449554626	12.2326353808126	12.4280446948258	11.6719681602723	12.6359047232145
A4GALT	4.28103808607869	4.32390820380498	4.44790323201201	4.23630006008245	4.56784534615751	4.60307684501461	4.16611926936448	3.95862389712663	4.47382468257232	4.28956388991379	4.3447391033716	4.1613418458365	4.11616145184625	4.47777312286127	4.08747186774153	4.10837890906085	4.06522626198903	4.20761232226926	4.25771070583027	4.09921139803402	4.21054037543201	4.32970553588495	4.21156697601757	4.24868032574551	4.2520861662671	4.47421622120957	4.29104166577168	3.61442023010299	3.95403640555997	3.8119980572463	4.07448133419786	4.30508021982643	4.76342393073786	3.90403155326156	4.54180205629179	4.1463222085379	4.25431192085847	4.61464192411745	3.89515151066079	4.18160954579794	4.07650880974898	4.07569145144257	3.97256771662701	4.04189446339196	4.14524849858913	4.14449120291169	4.35867906064083	4.09945617133827	4.12328873305887
A4GNT	3.01019026632284	3.06610159114619	2.91873013886729	3.23245779269891	2.807400084476	2.86044970529706	2.85990914829345	2.82747859327669	2.91968116561345	3.13965186945746	3.00962538871954	3.3119750781435	3.05608120411182	2.79663572901239	2.72048975490439	2.98773880895098	2.87273461776959	2.87074351911356	3.33492114943096	2.5366227402966	2.78653755716166	2.9624128647968	2.95725253795202	3.1831306388632	2.69671990335565	3.23979423112976	2.86602431514742	3.02912185349068	3.11577013685613	2.57241642651716	2.645748944226	2.6878015680594	3.02013210778325	3.05090117539065	2.97947056444977	2.81280833787177	3.04961109367945	3.82757930015433	2.9177819268146	3.30730623131991	2.93859735041541	3.0494824980386	2.95702038298977	2.89322471146925	2.92757582203283	2.82857865859804	2.63057366284232	3.15480318141029	2.89868376712575
AAAS	6.80224920804734	7.05605039883194	7.02103561415647	7.09597161473494	6.90288463473578	6.48093165779564	6.57111923637393	6.61004940351395	6.47428308626176	6.94498463248597	6.33184941689491	6.72787549099955	6.34589781680299	6.77258389782287	6.54770037077689	6.88760389550006	6.25178016099461	6.68659252327233	6.64043655877144	6.74190331989044	6.58843404857708	6.43894825991118	6.59321323567662	6.71784471287385	6.72518141721666	6.63602414853155	6.59445896395576	6.16461025682107	7.4529580362324	6.47108179358951	6.74026507909611	6.36282382481753	6.56819669037027	6.88236674795405	6.91348048439734	6.74933558463224	6.71331048136196	6.52619986457852	6.70450914977413	6.59976911672872	7.17256033669625	6.66070776432567	6.79241698447913	6.68161813035011	6.4558501954588	6.89039294610699	6.33556416327529	6.34089657943282	6.56072226233793
AACS	5.24222952985011	4.82689004362297	4.4528153809388	4.38179883507012	5.01297121224289	5.05277612480552	5.11894161050314	5.15313355188982	4.7419226766332	4.61166813486177	4.52435792135422	5.23662977031583	4.73907990698493	5.01714841605817	4.78648648398915	4.90810680124027	5.143947217288	4.774405243036	4.83931570375834	4.70457352656233	4.93972779695005	4.78037134889311	4.84613390897056	4.9700079996332	4.69344381614421	5.25816040526502	4.85710753829302	4.55271414245901	4.67899056564833	4.73420472336426	4.83326191981587	4.8874763593091	5.11945870453879	4.2461979026868	4.82618867245184	4.82537535830876	5.07683023059423	4.63946373335637	4.77010878179112	4.61802961481965	4.74571358861267	5.05526189171772	5.09645648812678	4.97895445520711	4.87826757466475	4.85604059236947	4.9286855295554	4.62929495594892	4.64140804778831
AADAC	2.94418232246925	2.85904403623969	2.86574972202	3.19968715920069	3.12054062722298	2.94467398060056	2.63233281756789	2.73364090405131	2.68057842338197	2.69118610388259	2.71073168861299	2.58141576025989	2.77874875593288	3.13105455743876	2.62623354701352	2.92080791762431	2.86708991985534	3.0669516795219	2.89340986415848	2.58088154062915	3.25298208749144	2.63753359000612	2.73437612393031	3.08355167662179	2.68724281995219	2.762899787828	2.82864799095562	2.81718305070006	2.82742890481194	2.81707210130707	2.65441418388887	2.73147311779466	2.80638024420719	2.75831201346344	3.03201653181842	3.25950791363801	2.62782891106796	2.933186239427	2.78246284623956	3.1068776837883	2.80470311011083	2.76892413629008	2.56776270796963	2.70555676463205	2.52149528426947	2.88739620348196	2.58502602636396	3.00732791681639	2.99484254751068
AAGAB	5.84000129040669	5.82463398905555	5.55448328855319	5.37910370046005	5.67947561332962	6.02086968020351	5.89512065907237	5.77421485209876	5.73719019573497	5.69752705273534	6.08947260757749	6.15139787612533	5.77424383637838	5.69260574737855	5.70893274029493	5.48739814531565	6.04159558982118	5.97943633708807	5.60299206094171	5.65985594606338	5.89606055099714	6.09155937158001	5.65523041893486	5.9694007067795	5.74205018145017	5.98660913270244	5.60761689375514	5.70277260323909	5.99897905034305	5.51088448149155	5.53102092093774	5.56837029935494	5.81437056194434	5.59753531714551	6.28739094266969	5.38301915417826	5.88453629177808	6.22983812340012	5.77235356354629	5.52946947386948	5.2563247024746	5.47374982001588	5.74855921183866	5.06336759585686	5.48173010407974	5.62117721461728	5.43813249737966	5.11739277373371	5.48768264092372
AAK1	5.57028780594139	5.95919131443761	5.49602266017444	5.52342617795038	5.63723592712031	5.35172631604805	5.17445644801076	5.29945026207595	5.62623955585658	5.42991555040385	5.58453817495552	5.58946465282897	5.38002984268388	5.18218088070418	5.34209829343803	5.44906230865845	5.36438899592289	5.30799215212358	5.31067195090301	5.53453429354233	5.53628883505048	5.33505902988493	5.34330264470589	5.40708996372297	5.62598694286283	5.42871781796595	5.56705991341962	5.62646377440442	5.59962166107709	5.94935553406689	5.69518487958637	5.48334839941239	5.54547066901806	5.92311435534287	5.38822684991055	5.84416688209053	5.26947511221099	5.34478953727759	5.64648228772147	6.15311662801469	5.72356587087905	5.76004844793316	5.77995582006382	5.90150511655914	5.56489031611615	5.46889907993622	5.68462853526409	5.23805566429052	5.83282303489549
AAMDC	5.38946182026644	5.30116159470688	5.28375476840943	5.16235511692337	5.37286867733873	5.30440197767032	4.96522682508151	5.04062302627899	5.24645729466805	4.97826276054356	5.4695051416781	5.52440865604747	5.30805302607295	5.37272045449303	5.61112179870166	5.36654283428118	5.72684429100507	5.8789822287678	5.39392581229346	5.34543706417499	5.41709563967912	5.39334533881533	5.29761450770983	5.03707536475527	5.36476207898124	5.48820420917323	5.61643518871751	5.04522927774892	5.79843965788134	5.02767751506016	5.14341160319097	5.0428976069623	5.26386019095715	5.20771455883962	5.36177478920747	5.06267349482266	4.97117991547527	5.01926076331182	5.42328371887256	5.21580617268207	5.26134275956276	5.39850889255148	5.33504629333651	5.33123558613185	5.35058060942462	5.4036842694842	5.59549494336341	5.44404161415637	5.35825363663438
AAMP	5.29248478426923	5.08300935941501	5.37512988576535	5.37460591992127	5.62142574308502	5.57076380093977	5.49434090909011	5.3365488674572	5.66371450082262	5.06211489432883	5.20323271975918	5.00952182529969	5.2186186594308	5.06803830609604	4.76601940363811	5.21957477017493	5.07191525098321	4.83293452868535	5.19245919477789	4.88059186429592	5.15407210159307	4.9531993483981	4.89176679629027	5.28637447962956	4.95864049577931	4.95079733060418	5.17814544602415	5.1666716740405	4.93372689925082	5.12557508351754	5.02463273913979	5.24383375427319	5.06970950615483	4.73372164598032	5.02001057725929	5.24343057504374	5.11829304635789	5.19653750775273	4.69091464511087	4.93472576471543	5.07322735569532	4.87953828165017	5.00417848211068	5.03502435148835	5.0705364666293	5.00799605774867	4.94362583544206	4.89011575519296	5.06070000106592
AANAT	3.2194588834026	3.41781177175852	3.36865861093188	3.3206051962899	3.25688381812783	3.36126706345974	3.31127334126472	3.30462849709501	3.38278393380772	3.20618354508878	3.32089456660445	3.19702180317897	3.11800152967147	3.35600259955979	3.35860834796152	3.0794251543633	3.35125104639517	3.43967960278207	3.28155752756304	3.30270694981634	3.42244529105161	3.58481038626446	3.31726791899746	3.29275216446053	3.34151317716694	3.14171018692899	3.38857235848404	3.2397175087767	3.19803990758783	3.25733810129758	3.34095761156501	3.24884910681088	3.36258534326215	3.28910854844671	3.32812510419048	3.44016190479223	3.33792625559472	3.27479559748473	3.24774775739448	3.25650086014253	3.06290830679861	3.21031714880289	3.45518173961927	3.22580820626858	3.15616647102148	2.96806010304308	3.18948962720828	3.18868452621202	3.28840945008597
AAR2	5.13447152831196	4.60597618490883	4.76212187970752	4.92359672435899	4.82042217775004	4.81037329601499	4.95478739685936	5.08072896536201	5.07575676708676	5.26777922852413	5.07801988298489	5.02874290616218	5.06078865167217	5.21741080534312	4.95555889979107	4.97959199673705	5.07954628100461	4.863623963013	5.21063739419332	4.76484974231793	5.11874360795747	5.02178064911318	4.85174485416108	5.10997152454173	4.83931324345541	4.93138885766853	4.80368771976834	4.83911426941888	4.60367056484118	4.80419939007631	4.99019106852863	5.0824446827616	5.51681784411647	4.88051075790737	4.92510702005027	4.81212485691017	5.21143504481993	5.07060576746255	4.63001408928501	4.83953421229727	4.66352594248542	4.80181154213971	4.85526426225974	4.85258469206838	4.98380077211691	5.05851947041547	5.11601028686406	4.8071257040228	5.0513974360189
AARS	7.81133539123441	7.3372241706362	7.62437943204756	7.80019242825013	7.89493993185756	8.2620594160124	8.06128079446424	8.00225195907438	7.87842341269738	8.2111593227927	7.92043751957829	7.62755683485511	8.30550675987448	7.49601347775018	7.94136026545445	8.04696124834169	7.53828133093638	7.24118880045922	7.27727896386464	7.48897619091801	7.69662927455145	7.12541616430943	7.60614242365653	7.80002348432769	7.75998316272854	7.82648416663625	7.66437403527983	8.49247181551839	7.5128891380602	8.2735426296252	7.45052086886389	7.78048501824392	7.68676621973594	8.00859631555728	8.31167398869096	8.04264087008304	7.67153391153747	7.97696758997609	7.62396741647738	7.93448790226268	7.94682660966239	7.49060793789728	7.62049846264175	7.534746178811	7.70240814006805	7.75306405210252	7.91084203661544	7.77764927965398	7.60883399708212
AASDHPPT	7.27669113378909	6.51898191056464	6.71780118108057	6.52852312698132	6.97681286325848	6.82226551029484	6.9954571780048	6.92250021107948	6.44343255085633	6.84672556342998	6.70517148193419	6.69631238171287	7.30784588935387	7.04786177432026	6.98747463229996	6.79021209256231	6.45876407534482	6.55391177966596	7.04574917593165	6.70785709637032	6.63999611654835	6.66703413795987	6.76247963150438	6.90996762399664	6.837136888223	6.91405572405794	6.88278906122811	6.34215057329279	6.77168371253219	6.73833596977984	6.66230833149113	6.8037955180567	7.00277813932924	5.73262236347003	7.12215372684988	7.06995983592565	6.88584325226228	7.12803872394268	6.73465502629694	6.66568332195124	6.83207292133715	6.72864981122964	6.23694090007709	6.95642567078784	6.61032673379808	6.70517148193419	6.80945161874819	6.68208670288478	6.49423612826552
AASS	6.17503142467711	6.18618660970916	5.91770572972182	5.75387634430163	5.67508298234887	5.91149732644919	6.20431608925489	6.20737034120533	5.63358988221768	6.03950104297992	6.17107682201248	6.16992934679323	6.24338928012435	6.69226893917134	6.92384374047435	5.99607178756673	5.86185112119237	6.62768662698077	6.2195765207957	6.32452928562407	5.94639514867835	6.25949250239852	6.54148685499383	6.38820091764748	5.77915229080233	6.50349602295824	6.85841596814495	5.62684515048014	7.1963788714988	6.12219052075168	5.46751675959533	6.46546877364793	4.96194781881684	5.57212356031402	6.48933980061611	5.44744372331248	6.1313293530717	6.19869088268779	6.21546153428741	6.30344600103436	5.15217825368337	6.23646933579865	5.7408547259939	5.81323621139464	6.40193618940066	5.70695322284124	5.56099212370206	6.44545681906674	5.48063856580285
AATF	7.60580267677408	7.49439725561046	7.43717342932766	7.69662845168	7.96937358443017	7.94892170211619	7.92733022984897	7.94544511544532	7.6703691635508	7.61111117416348	7.95526459096432	7.54229007506092	7.61753262676178	7.37844106176118	7.2228777877579	7.47447569449021	7.17218338021268	7.48244641632726	7.52795195138069	7.66116495952857	7.79850959996837	7.96931630136483	7.53605975039054	7.9466376446673	7.35497876198509	7.23935026617049	7.3733803508537	8.14387832292305	7.06303614573573	7.72537948551154	7.97050708965037	7.69669915183969	8.12272813242451	8.26028860440195	8.30000755105299	8.12393173686848	7.88029563638476	7.21318598586253	7.882401201196	7.83905453874323	8.16834622678242	7.83681115379349	8.1404590090019	7.54943071846278	7.9157319429641	7.83782084418816	7.56281283102062	7.58935026585448	7.70162352854009
AATK	3.94214359306359	4.406487061771	4.09325367278529	4.2105910756834	4.09592495003057	3.95644464641973	3.58683909047605	3.58567353578916	4.11636001404351	3.99992387811235	4.11779625557633	4.2735129718492	4.22211732727378	4.04269560063193	3.88080156763585	3.98914489913837	4.28034080789641	4.07863179047244	3.91565376384654	3.98979326340545	4.07543245454483	4.24779698551032	4.0196488062188	3.87695109665368	3.74935202372232	3.927672516279	3.99144988644495	3.82120854834174	3.83702943690834	3.95199017854328	4.03444019330908	3.78789029085885	4.29577378621775	4.04244860032258	4.05940868276264	4.00818636633649	4.00150568989026	3.85060306290724	3.7564338486206	3.77641615209613	3.99125285266958	4.03548231726164	4.02639721302531	3.68327951793855	3.84949844230406	3.69178183321115	4.00953657106876	3.91908446052758	3.75329285316241
ABAT	6.50400401535452	5.61364100646071	4.91302353258747	5.76278130909124	6.81071116142458	6.66633680907813	6.49077952001724	6.56040706050991	5.91605924272459	6.25917041492973	5.00340044288933	6.37406972647357	6.80385412709444	6.05803204935679	5.98864973367529	6.72533738527838	4.49321804890862	5.70296026930228	7.13969555089367	5.93735845977601	5.68256806116384	6.47913415470801	6.88172018761072	6.18338913397959	5.19548900131526	6.17707464943218	6.98350314128334	4.87869542222951	5.93555588176808	6.99134242680272	4.84464982983473	7.5365613678904	6.23411448383296	4.68632563010962	6.59468497714955	5.95471503086879	6.01368658401997	5.94713886615552	4.40790067816562	6.733150814996	5.13140214740611	6.21728664314613	4.47236223380074	7.70421951204919	5.0713360780694	5.32139334403083	5.37300705498729	6.15200613610033	5.87763653530865
ABCA1	5.64554565222614	5.20718648154574	5.44319822770689	5.31624065746624	5.75542485983758	5.15339557645712	5.78121389080212	5.44305767457071	4.78262261940974	5.64251809530136	5.58428097394601	4.24879631108426	4.79976655330798	4.49594325042029	4.40925802416352	4.82744173299895	4.31286688707683	4.57960559072347	4.74483525701988	4.34639584965426	4.4176379308237	4.81166957143298	5.18329104890757	4.84528376207765	4.88282793033143	4.566585964454	5.18915748048246	5.52677341086937	5.10149288435061	5.68518513294627	5.59153108168665	4.68546171124153	5.39694584238425	6.7156067708752	4.65809537035957	6.2916468276597	5.10240005129594	4.4228624414611	6.19888631588943	6.83497349758503	5.91741429950341	6.11510155435186	5.8225732290671	6.91713380613793	5.79030476852291	6.09078234274297	5.80608521196821	4.5207882860765	5.91630512999237
ABCA12	2.78613239003773	2.92476718025596	2.6964703374698	2.6349175165778	2.6842029029455	2.67358146317543	2.79014935309808	2.6566545071761	2.6294093400294	2.68437710532132	2.59963310978855	2.57845397854129	2.59362989126262	2.62373859416846	2.52863803915103	2.67875255261391	2.67493118613697	2.63421079312766	2.61518900428258	2.78172748142172	2.64499701165574	2.60516932907088	2.57693010358789	2.59441140355791	2.54577340766304	2.63002441385694	2.58588994219287	2.81107404945773	2.73315541483183	2.7732319772531	2.88365484489563	2.53369574459059	2.89996379417558	2.67621086934077	2.82326685852192	3.00212510140583	2.70062436924856	2.77116181681609	2.9586104441658	2.94185555090932	2.99449552799387	2.81430455250283	2.64077510162186	2.95140395002631	2.72236113608433	2.9737014778418	2.66683198157303	2.63123662150959	2.76504690667818
ABCA2	4.42080436947879	4.56435097537279	4.70693640887938	4.5953707590457	4.72973317464993	4.76658547556286	4.41476795492125	4.55541530272664	4.70068917806402	4.53782645159692	4.77232281071284	4.72900280377003	4.48724749098462	4.69466944741085	4.57257051114469	4.50552904301316	4.82214420856266	4.63413913409941	4.49978518048865	4.48697588917733	4.62245585574914	4.77289265880851	4.52554334581225	4.87411676148616	4.64866732105111	4.47192846145405	4.44362531843621	4.35032511253625	4.40098486609123	4.26761892421943	4.56970408067853	4.55710657001694	4.68909146826864	4.8248504283425	4.96542880777679	4.44832970239827	4.77460306259491	4.69210538883015	4.43881470034952	4.41172568617021	4.47692894295602	4.42130274407492	4.48234473456331	4.28599381788175	4.58035018392472	4.54463179586827	4.28572410697312	4.53814670106969	4.46458507056447
ABCA3	4.76205623731417	4.95288736640626	4.90381012144492	5.33197278371558	4.67901658121888	4.84349354696293	4.7176974720911	4.78858679881351	5.35538700265806	4.9275416554801	5.46071820074971	5.01499350262009	5.08108765914051	4.86277426985067	4.88873756791453	4.7073041988013	5.25909514650519	4.77033981526023	4.94878019065731	4.9211537083406	5.03246724671679	5.01165606502958	5.20797887249779	5.51482128280821	5.09649777856331	5.14924544033484	4.69952306626195	4.8558257061217	4.44039492270702	4.5541240175418	4.50668202856853	4.73276721763995	5.87171787758651	4.86356733722114	5.63671252544476	5.20685698819621	5.148528120231	5.03696780637582	4.96764343045892	4.96725948514465	5.32967260793479	5.00625489424471	4.67609892943705	4.05798690897415	5.2732803957295	5.39459279034277	4.98310216703853	4.66161231895278	4.87175889406196
ABCA4	3.13101840891548	3.73581679364521	3.60631591450348	3.96915322845231	3.43107599645476	3.53828692113094	3.57147777537877	3.35332265367056	3.62971339280408	3.61372735272138	3.6160121900554	3.5375991515125	3.52121812947928	3.51215988632285	3.41612670355785	3.53342807559054	3.40622169802171	3.55819526863356	3.3370346607162	3.40084858692463	3.40310084314375	3.45683039438031	3.50457576531168	3.64841549525038	3.5547659329869	3.58871060220257	3.60956286234392	3.31534464999288	3.36001058565512	3.54927358887361	3.47477946921983	3.3752138350456	3.49490021401024	3.51724635293036	3.73763541231836	3.41417880347693	3.58234151415171	3.51004800618387	3.25966664410323	3.53015748622711	3.47446613594465	3.83901432417962	3.4853230992687	3.3665846921045	3.50337754282022	3.43417248191924	3.55396145673504	3.33944375687672	3.40257088011528
ABCA5	4.57269619151131	5.06562585599546	4.74513152229064	4.57240408283081	4.44589283781009	4.5939256470102	4.96526913664744	5.20185394316916	4.01775366482344	4.72821885641287	5.15656333322579	4.8507826785866	5.45018510083257	4.64777873065163	4.77816532345499	4.78490773754877	5.01928493386	4.926948934807	4.92763381627998	5.30950553293034	4.99389468786185	4.87253571594784	4.72365416953304	4.43324915375972	5.02864171615529	4.74463800167232	4.7648054869662	4.24700853473282	5.31741669410392	5.12661412705911	4.88648747859577	4.84798854144781	4.36895295913233	4.88443648599273	5.33556397824247	4.52091605719646	4.58229967965574	4.74929058112121	4.08487172655729	4.47489562423067	4.21768412106839	4.70733022047445	4.37254322533577	4.72134730082952	4.6501223665016	4.06317828019189	4.4666863420863	4.43819736430493	4.28903081025825
ABCA6	4.35969513661393	3.70997643632886	3.69290220915842	3.55061415722397	4.03671699182604	3.73006095841885	3.68274092436475	3.68670287266688	3.56051776910593	3.60620331085057	3.83014728333432	3.17109424262301	3.79654428275139	3.15271072679834	3.16219674648316	3.8178450425075	3.06631754888622	3.28217983318051	3.82333010084214	3.41691717343338	2.88866657796466	3.27562705101504	3.70463891814034	3.44061713333634	3.77214130680873	4.13359436906525	3.26114333878412	5.053842607974	3.05960253640288	4.67957132610097	4.89469021223317	4.02551159150868	3.389529200132	5.42920320839573	3.90512441365351	4.28314939735732	3.6063569032813	3.57316514710648	4.28171348358709	5.97644143192104	4.56421031882606	4.19341484175843	4.03699633729778	5.54793920013707	3.42727609210391	4.37202380835074	4.08848691751318	3.70896852410286	3.93407874631764
ABCA7	3.77543250569895	3.69188816728948	3.81370889022491	3.73521727449207	3.94246622175275	3.74321791116543	3.73612413147518	3.87061485638795	4.30057698744545	3.91917149287969	3.71579212943857	3.6885204721283	3.76279961589746	3.6514526076606	3.59096882895415	3.65455198022715	3.93635473950708	3.60479475783389	3.67503276043262	3.8104318133418	3.87884874983131	3.87845309954052	3.72593327110248	3.83059956632229	3.56471585358951	3.6237151040402	3.63347335832593	3.60277754590989	3.53628478642881	3.57596602518567	3.64017825370371	3.65423122808139	3.84894323039848	3.92917660876451	3.7273821975494	3.63898626483952	3.52292537559143	3.73472826135258	3.59979471888739	3.93723504461078	3.62938217310343	3.66757149454986	3.69433800921383	3.8104318133418	3.59867662056987	3.89889340787837	3.39458354162118	3.81098548864262	3.69177703003958
ABCA8	5.25678012879193	3.69680877632242	5.19443856006573	3.52669863703946	4.99819797844876	4.44523849866245	4.52301863901384	5.38529100533441	4.71498137505852	3.70551776040983	3.78336707616768	3.07216619113465	5.48105149694436	2.88362324956042	2.85707572415609	4.51265944483912	2.96688929530857	3.5921080617046	4.25146222574798	2.99892073561947	2.73743320297175	3.1276300593392	3.92038181442586	3.56997439850293	3.43168062201306	4.74687883073502	2.89882089637022	5.62271314059321	2.96828862184131	5.43610636854439	5.57892860955514	4.46642768321233	3.52082964834363	5.50981949101564	4.61414787499287	4.55190319514802	3.76442043713314	3.50488631670245	4.34407128552962	7.60773778000382	5.06918558580625	4.47482138443724	4.70456906300551	6.55809939662212	3.27347276832687	4.53033895130998	4.06706929214065	3.24888140575943	4.70268786482313
ABCB1	5.51589390961582	4.99514156367852	5.30687654016127	4.74270848911575	6.21257531602783	6.86551740769587	6.99397062131545	7.20445574527983	6.20674569866882	5.68751394143557	4.5558426422987	5.0120685714627	6.53049573393901	4.90784079962512	5.73313159035638	5.78568153983458	4.77284846419379	5.2086901736099	6.24924095747773	4.85026088572415	4.58227821816818	5.63094518484766	5.36226358747034	5.21913586007255	5.96523596538468	5.66971445517432	5.70317774756688	5.61686944048207	5.17802921349045	6.74301920977552	5.87655233609108	5.89991995801397	7.47554017460953	5.07771601547993	5.68010739518729	7.3637011688085	5.30927781061087	5.56619222614582	5.00433499722637	6.59944605041905	7.06897416183728	6.05693621924398	4.51791070217927	9.20029633285221	5.53459237922198	6.27669493345635	5.66156930117837	4.87598808464697	6.81588173830128
ABCB11	2.69741511840479	2.94715759149549	2.73279222293902	2.73969281346928	2.68727992117879	2.6431411569206	2.53340721034915	2.56266439057987	2.68237357625481	2.63366476812419	2.75116293040897	2.61627975586965	2.53534246756719	2.73736109823798	2.71204499484699	2.64359767128817	2.82431982774606	2.72669321948535	2.69803034317372	2.7194321107583	2.78045031601105	2.80435321567071	2.58397062956277	2.63846763143187	2.65953735903265	2.63591499115691	2.51739550748387	2.57084189682099	2.62055095728582	2.48286135958112	2.77233766399664	2.75356458312805	2.62261371699878	2.61510833118644	2.77767705263101	2.60150309232943	2.68483385393724	2.64816200520668	2.64528793607922	2.58941568737973	2.62234556486805	2.58337905899242	2.62087304933402	2.67461732407605	2.64430065873723	2.63524383710177	2.63524383710177	2.63635977441085	2.56828627216535
ABCB4	3.48758450044963	3.36269768841513	3.19756315244724	3.24647157352309	3.65354920091214	3.2048990229875	3.41194308212455	3.56606958077117	3.08555019253851	3.58810418166028	3.20348177490129	3.05646275818658	3.11417994157612	2.98891965572261	3.11204181428144	3.31439544044423	3.20034005644919	3.20324271021333	3.17657414327314	3.19731775020806	3.06470580473406	3.07362928464467	3.02645016880709	3.18534409319822	3.14389796481748	3.28246970886936	3.05075571945969	3.5357076892406	2.89896023833262	3.32677752565816	3.28331160099663	3.16470476171514	4.1094374721613	3.19410323115248	3.3538911853968	3.90387860121122	3.36190936697798	3.05197242657513	3.50961936473402	3.34857962453563	3.97272754948333	3.42172573054067	3.2733818870024	4.0384809103788	3.22981204728806	3.67866789211228	3.63625092083238	3.19081038537502	3.51219021112722
ABCB6	4.1728012774021	4.15649881506858	4.12731154843023	4.13521021868106	4.40092746443062	4.7590280706824	4.31049383634203	4.2422560904282	4.42189103313018	4.40293014543806	3.92168445103585	4.03604118057545	4.39649723076598	4.24986157542731	4.10616153813354	4.19618587090753	4.05133758923926	3.93982894342004	4.200381790135	4.37954818263715	4.11131812511805	4.05790673993111	4.14412290049894	4.44355363472049	4.01901897263128	4.1991886415102	4.09919140299924	4.06619031902294	4.22750728275978	4.40322278469943	3.95958616991543	3.99237699987698	4.18769353961533	4.01730733331518	4.06133323673701	4.38236826824638	3.83385319636278	4.13632912744355	4.09157999311992	4.08485894462965	4.09764410508652	4.19842057072158	3.76471287996738	3.97975639536839	3.9664685561803	3.98397971198125	3.96749172087051	4.15264355171966	4.01543178168553
ABCB7	6.25242021607954	5.56348534034591	5.72949824963859	5.72528044727689	5.88485925490958	6.26853300998498	6.39748683633914	6.37975494087452	5.64058044999605	5.88154835763279	6.04905393788927	5.49968025134607	6.43302354713169	6.28927174632012	5.67509051740446	6.16044056001715	5.98671763347251	5.58357997536815	6.07348073292737	5.49592454195199	5.70432876210139	5.95781806151742	5.95554373945277	5.80056227342485	5.90628991688676	6.51645300739104	6.15578423339294	6.28988677903142	5.9624736351172	6.39965213954017	6.1742000108394	5.79096290612091	6.02788171448049	5.85080519359268	6.38338172872302	6.21278046499404	6.22390696586212	5.69722472953523	5.83617995292064	6.05437141997174	5.45507409562322	5.680930221936	5.93099589573596	5.95295484142834	5.427343405855	5.82187154728169	5.94144410983979	5.98506342703412	5.90936715126048
ABCB8	3.85559456665815	3.69639984899247	4.03813630427124	3.68435919437436	3.84863038031968	3.96926188091709	3.73668058089044	3.70637494882093	3.62390264100584	3.78648881653881	3.59847610633556	3.71270891778112	3.75175146056558	3.73819792087588	3.70520847164185	3.65978211401137	3.49107067850069	3.63299637059348	3.82377138572598	3.86907930937899	3.70033279059574	3.71249216125631	3.64495328619067	3.74959171642925	3.54740346469423	3.88094326547689	3.90431118307324	3.39221473134705	3.40558257549849	3.60064288947244	3.58912641419523	3.62362042186381	3.97210569676195	3.60312017074459	3.77872424028375	3.62116548662513	3.88521515669823	3.84471095986351	3.62106113064876	3.67434435365259	3.73106171508241	3.66615542622165	3.66934554596198	3.51557757342378	3.66662558676618	3.92429121853292	3.72476102748096	3.60724279046226	3.7655525943063
ABCB9	3.37965143235316	4.13779103902683	3.42125526734305	3.35651047809326	3.41392125602307	3.44851198910187	3.09061117148596	3.06354880195663	3.32906453070017	3.23670007646123	3.51720870906924	3.4406811429018	3.4749712604819	3.28390984225492	3.38076054278928	3.00979651715079	3.3802383582576	3.52444307693907	3.47312369191802	3.34747255215034	3.34223153310436	3.46689193033259	3.13032647368009	3.28809121317208	3.25683054480846	3.50140284538822	3.42054393379039	3.1954140942274	3.30737279461713	3.31466030966764	3.55944052537361	3.39994101277165	3.3063391208996	3.42204847235498	3.64713127636349	3.28920358905626	3.51202329383798	3.20008439523962	3.37872363364936	3.54788835351965	3.23617414706056	3.58516268229885	3.32592247886717	3.34266563831744	3.28960863408599	3.41436579872887	3.25201554205854	3.1731444069195	3.50118234750221
ABCC1	5.55362257137997	6.05881297811728	6.11583346243153	6.14147888174823	5.51281720422337	5.64892990495505	5.65179256456211	5.6757213619574	5.93334810482483	6.03937147253607	5.99465464612777	6.45801616954463	5.43992070826265	6.01878188985151	6.31387204994217	5.79046028154808	6.2485092247302	5.88122962713691	5.54201181122932	6.0461248149532	6.28255100280772	6.04863435956182	6.06566918427987	6.71078619689179	5.94781654745315	5.82914872015204	5.74965792198244	5.87756538523633	6.11717564198828	5.2039814274308	5.76885081290127	6.03245082714503	6.36046155106277	6.2061013626768	5.68869259857458	6.07840901393543	5.87438823741453	6.47312955402568	5.94476136020713	6.2942850318252	5.95232721819645	5.6030268915592	5.93104247893548	5.45702118967104	5.8771615311211	5.85886370363043	6.09682880200188	5.82605668285475	5.97752591924861
ABCC10	4.69369962247442	4.80364419614441	4.74058471787634	4.67754693116364	4.40670970534248	4.31447680755295	4.10226564849456	4.46990707829017	4.96516039301415	4.63896887809609	4.49535441147199	4.50002232481119	4.1867403223866	4.55310094510963	4.55469053631281	4.59010054891842	4.76773604607773	4.32805862021099	4.57319158855114	4.63328847212546	4.63695722972848	4.53475604568658	4.29997334162014	4.34958548056026	4.78849547924587	4.56635309550921	4.71849317242498	4.33666091765037	5.20110817686075	4.39500010957089	4.74511278179771	4.27438900874157	4.48817110411733	4.73626569676001	4.51469652166732	4.44165534769221	4.68455994311687	4.66962901102707	5.1045223814251	4.64947557303707	4.54157231056974	4.47607092804538	4.56317002317505	4.24299590227553	4.87657789254861	4.40561405537788	4.53392499040101	4.92941005813682	4.43591881562072
ABCC2	4.76706464157268	4.71676114558476	4.12733504130739	4.4858970375972	5.66338804839954	5.8791881570759	5.34289317112928	5.20390327590221	4.32013842611005	4.65297175986368	3.1208496017674	4.49191966791555	5.47261581012459	3.72418550425918	4.45275774116489	5.5113001991163	3.27659429990617	4.44046291725934	5.64697469176396	4.87025839186439	3.82985754513934	4.92077893584463	5.26380497679677	4.23829093700046	3.58422764262215	4.24130878836731	5.15757680162811	3.36813542250279	4.47989978999242	5.39382250551087	3.59989743555553	5.42909035727411	4.65323362534065	3.12656203725882	4.68871814248281	4.12229324158319	4.03716951143706	4.15632383642552	2.86178919805399	5.36042862768048	3.33794953154268	5.06714312399477	3.0681869476795	5.95618549803958	3.46814028473797	3.68039900878348	4.38501391688927	4.5272967603426	4.01838997729534
ABCC3	4.48182065433873	4.58250395954482	5.41576512386839	4.76232693043828	4.89267001689213	5.2162044600919	4.68054211071998	4.65182770400729	5.00165822623138	4.90082376829031	4.49724267773857	4.48101735551675	4.26542073810484	4.27839462543198	4.26795961307928	4.37480530683412	4.28722449903919	4.18773524383803	4.35572527130053	4.21279437646221	4.47649451473727	4.53472544109654	4.30915209007521	4.52828627581034	4.60347906297296	4.46931075833403	4.22449596317839	4.93271467204322	4.52738009714734	4.41569966107085	5.5562727803804	4.38684098430145	5.76678216374603	5.15265607972717	4.49456941489368	5.7540537892794	4.98371245311477	5.15963422805699	5.2069324953689	5.3109454860757	5.57473160753551	5.567816895291	5.23144870815431	5.69775833456685	5.21897210963137	5.50631288166378	5.12608360726236	4.4036670256725	5.01521092997038
ABCC4	5.62534041479345	5.11126281401314	5.63516037979297	5.2961925654257	6.30638329469998	5.34613637664633	6.1120698736596	5.77290044865988	5.2225300948679	5.68868158863664	4.84586439447538	5.14634238675286	5.2829676434472	5.13591599734856	5.1229806496911	5.34296570277656	4.80079845234166	5.00638873650924	5.81237149767352	5.29629221453934	5.23988814043516	5.11513453173776	5.2280448177738	4.87264966489003	5.10243695027948	5.07946726918595	5.45081858345609	5.50389609682681	5.86358670354021	6.12781709712591	5.44125245115507	5.66367348309968	6.62790639509066	5.45811102440882	5.45003330518227	5.97374310048021	5.50278191142112	5.40653008847401	5.03173174748442	5.97944365757381	5.76869924535973	5.7646757980614	5.38792017638382	6.45138090437276	4.53098696793063	5.63322001508066	5.16462289185231	5.10243695027948	5.362567334851
ABCC5	4.726338116402	4.60943225381749	5.0017927111954	4.60996826196868	4.35705063168643	4.60842185402142	4.8173377393686	4.42618001276889	4.83266290006433	4.48257145473089	4.66149178923797	4.49626597970477	4.83983906694487	4.87280350898015	4.45726070135733	4.65085184116553	4.37633558520988	4.76726676624981	4.29703488861548	4.70137128926518	4.58527394029147	4.46752461091883	4.19126325231223	4.64423354249375	4.83241893557263	4.57819727552138	4.74172182920391	4.63375158905831	4.42328715653286	5.10683350871051	4.81707808852501	4.38783284262483	4.57760471733481	4.79143491376707	4.62669956201409	4.65332636665819	4.76040202768105	4.4867737738281	4.8294154297538	5.08575447266976	4.82226693974897	4.8536110337198	5.10057302080839	4.63221068722007	4.8597277667553	4.31745100279493	4.8505305872062	4.22277845320128	4.80327167069272
ABCC8	3.66962556227508	3.72547848515116	3.68473788730664	3.73114735162495	3.90594688018868	3.87838928210973	3.60982798098439	3.5531284631768	3.70854349628453	3.69548902616456	4.00457457445431	3.7101629326641	3.58301788413667	3.65457345190901	3.61683793460264	3.64828956669815	3.70654056396875	3.49257127204824	3.45465850566602	3.71183761205355	3.99942647351776	3.47559961511045	4.1799295180296	3.48153386783049	4.31745163108041	3.53977490208114	3.59815147974274	3.76171345147105	3.42330997924209	3.81618220833082	3.81207605392255	3.37552131140979	3.57137528438149	3.38162609395968	3.69916190505408	4.20035880628636	3.54619433070295	3.60198237676262	3.5190613202086	3.83254079199447	3.40234152941733	3.46870891247519	3.42929103498609	3.43565114888447	3.87110300825856	3.72760910738929	3.44058539243929	3.82298463397536	3.59265189273028
ABCC9	3.97640771991246	3.9608454462625	4.22951089399356	4.17019383897256	4.06051592517827	3.9677916752775	3.89242384764467	3.95096854334317	3.77696875400771	3.81095070430706	3.96520915276851	3.12962867257403	3.98744776065355	2.81922546007898	3.24613267435663	4.29112177499425	3.13393970217966	3.38437512361229	3.4302192590962	3.10628599922504	2.94645438094336	3.36880993496793	3.67919501155459	3.81977132713719	4.16597011416967	4.24117998494664	2.9986332779779	6.15351748104508	3.12863902373608	5.44198202199887	5.8517671406955	3.61896516825822	4.57212150570504	5.41819474724396	4.83829157398446	5.541839471898	3.42063361656439	3.52594529214854	5.36259654588507	6.16005623922567	5.75029337000294	4.84052376538994	4.49750310873326	6.28098355284268	4.14353506412721	5.76712367408225	4.11089657351554	3.69779026808734	5.10611689963666
ABCD1	3.66719103481361	3.95449797411661	4.1472679576712	4.23821174425064	4.22560206456751	4.51326252964343	3.6903769108053	3.82119232016988	3.87095233227607	3.72572195363909	4.01867328127867	4.34353251219791	3.78611073362386	3.67011363705848	4.00148656067117	3.72151903567722	3.8607853728861	3.57165370191824	4.10675578029437	3.80984524226662	3.62603577211833	4.03574467068644	3.95118496168364	3.68433791718382	3.72007961929003	3.88036766185786	3.96363924884676	3.53772290718443	3.56433950989514	3.81593229846549	3.67916313373951	3.86919248367914	4.19945004489253	3.70095865511712	4.10748586533113	4.1374122362887	3.98499953577404	3.99396601770977	3.79142427028531	3.88967459319368	3.53092933620683	4.0645119482628	3.80386106505567	3.96989411342363	3.71379154881504	3.73875586161312	4.24902200356515	3.87326346749224	3.75380554549169
ABCD2	2.69442098101734	2.60496573660228	2.71957858413987	2.70677683843667	2.6193972875725	2.68743782538307	2.6476076060013	2.70709139893161	2.66226075198389	2.73033836298245	2.75654508793401	2.70002541147862	2.78026297587549	2.65682670353088	2.54085942747183	2.73112969751419	2.73566221844934	2.45803390823512	2.89404330034993	2.67322997339954	2.66656451863508	2.76745199637837	2.71276950836938	2.7577220756146	2.45245962674701	2.56155129777569	2.77167005941998	2.85618014318822	2.65058520408548	2.63197137270668	2.68268242271656	2.63823713993931	2.9193908579187	3.18303025071054	3.11929573187379	2.66487746884822	2.49053593110016	2.68648179333273	2.69624782339437	2.72499784168578	3.09528816549621	3.00948004749421	2.60998183364779	2.70032232639345	2.45901251406469	2.69631887245818	2.39551000112151	2.51320350628655	2.72878200838706
ABCD3	7.57633258569046	7.06972647760724	6.98103956334763	6.57254079771549	7.78429273378072	7.63994846747807	7.77092325616618	7.78927656938729	6.31486467222286	7.28825214840565	6.81734578281497	7.37025355890053	7.46625883911774	7.18869579441843	6.83120580984857	7.289853335681	6.88028377631309	7.05218616848766	7.70321853547566	7.28386648026763	6.80938637375339	7.36761786318863	7.20039647682419	7.33582811769532	6.84797456101507	7.30923664927338	7.47747141078835	6.5416530339283	7.8240390655109	8.07346842319809	7.24565272711388	7.60522144305122	8.08823292078734	6.56840027511976	7.21115638714266	7.23587824147087	7.24889668651772	7.17666788693885	6.51578589184167	7.289853335681	7.12327054949971	6.89942661356215	6.63232897661487	8.29917975764295	6.70637029632928	6.75675648137023	7.04932961289389	7.38134222816038	7.22442723861365
ABCD4	5.24568133022919	5.09222211027397	4.81358696896355	5.06548819331386	5.51467611721434	5.04814796404709	5.22312010484472	5.27795609955886	4.86012102845122	5.34796514160294	4.992656127202	4.91266288439286	4.97584433340209	5.11920252165308	5.02564156683989	5.17649928274149	5.07137627460646	5.17016438845689	5.21320799301819	5.27813461401022	5.08168959203066	5.04199248587877	5.14441959002977	5.04012871687992	5.19399901035713	5.09740520801356	5.10126947930263	5.02737215867979	5.3854656247619	5.13564856723408	5.22301118324742	4.96863214125064	4.91090331007377	4.95528508726295	5.25434604402475	5.42092026494235	5.04102966302733	4.94107762703738	5.09627453571212	5.29973153958814	5.17016438845689	5.15699798599589	5.2590586307015	5.31095949426956	5.13207252047726	5.12820736015508	4.86991710592134	5.12199924199109	4.91819302591188
ABCE1	6.45888647252952	6.07906277257585	6.32669622330418	5.99981289870511	5.97176697425553	6.16535545339496	6.33165927075136	6.22393494112038	5.80172901885872	6.4612400308372	6.00379412707384	6.01121461850139	6.06879110081944	6.293299714182	6.07287290984238	6.11122739360249	6.2401181718666	5.81717485955236	6.00534822811887	5.94460424940084	6.18407435711783	6.26677740416491	6.05622060765682	5.98134268555843	6.23873137791412	6.03168333918658	6.1041455610376	6.79062348640824	5.77385337914006	6.32780545517512	6.43970908499692	5.99716019281873	6.44937719048156	6.52426505850836	6.30734353087435	6.70367717476689	6.34585466300705	6.00910077718151	6.65396974524805	6.43417394376038	6.6851679677456	6.35257479530846	6.09783503522156	6.13894967988327	6.52163452620715	6.25091248797915	6.29158172081319	6.11309772544158	6.24922532698843
ABCF1	7.37562613143446	6.89311843759283	6.94442299818893	7.39219587214515	7.53638994735321	7.77613531681348	7.56339450381865	7.63229792396509	7.576140681561	7.34239692384477	7.34526446759088	7.31010701136433	7.27222887635932	7.12631401369009	7.09801340756276	7.31825160879795	7.45939745710983	7.23722311756716	7.26188382569789	7.41302027374067	7.50381139833627	7.3072730847782	7.50251713767713	7.66402700086006	7.05083634589339	6.90712739924046	7.42904410315135	7.64042817477013	6.79989895416645	7.56959366708812	7.36469392541456	7.34526446759088	7.49044353467109	7.77710462166296	7.33084669799814	7.9883924641613	7.36469392541456	7.81379270920475	7.05439262120454	7.7246713069238	7.84858667988904	7.39602238711964	7.42271189085503	7.36379802810115	7.45046705856172	7.2930914757343	7.32387575966224	7.47881031646077	7.22385294272223
ABCF2	5.79151563191605	5.42813961456513	5.54248273333446	5.61574487299306	5.51739413561165	5.64925108270283	5.72062723664911	5.69752640340234	5.656170701705	5.76121009327276	5.659246791234	5.45066073230536	5.42574020333534	5.53633349830435	5.68108000875568	5.5454838709905	5.55476484538501	5.27843928563478	5.48909241342021	5.11404185139605	5.66457988738017	5.54134906723718	5.34433465268867	5.81767737802118	5.41478529728863	5.47077042717139	5.34330924104946	5.5743853630097	5.30503454260889	5.47148815740233	5.5110459959088	5.72643398582885	5.77043445428815	5.68940898067521	5.70481795518359	5.93837290336006	5.56516216032432	5.47935191503256	5.66381915414769	5.35850551721019	5.77163636646227	5.59344611765824	5.71307877386129	5.1399111250379	5.76602440236678	5.615063017051	5.45173645890428	5.9452150139236	5.71422460838392
ABCF3	5.31292478799582	5.43174185414547	5.43303149147715	5.28798990446678	5.53588685895691	5.87166163232322	5.79139441225116	5.82826520373536	5.43762749445453	5.51486366232272	5.54234345094791	5.44269896671954	5.49236995652344	5.37550206921855	5.32992013520571	5.33957258708522	5.43372896526403	5.34009612174854	5.18352806582659	5.13193072659893	5.58904559318233	4.72893568443922	5.50454112909703	5.42734114324967	5.39259156358304	5.32243388530244	5.33891944599779	5.2190770643705	4.86593182585707	5.53888252919564	5.24613657324285	5.56198931102593	5.21797729201662	4.96352223648854	5.62412564234111	5.33282955742306	5.11333139806157	5.63276813212742	5.38500098319731	5.67809112218506	5.25941908056915	5.38827744435428	5.16077891168106	5.00804473209691	5.10278191914721	5.14635360912151	5.40976226363235	5.26411717899628	4.92615579018427
ABCG1	3.97387112037325	3.97149916122181	4.50157577498428	4.61304405165246	4.1404575608243	3.80053524624494	4.98864988229605	4.07664896000208	3.83956425969742	4.74460741386856	5.29176512975552	3.8843827053215	4.12223064129985	3.96386241080983	3.99001558078605	4.09061047933474	4.03399000644283	4.10070889269557	3.87477706925619	3.99001558078605	4.216615860719	4.00954318967416	4.54542812529671	4.61588557147167	3.84056454469355	3.80603910940327	3.74975857480792	4.04051430931494	4.10478015818464	3.91753620598601	4.2685612303582	4.22517769968557	3.94202775147791	4.47557594439783	4.00779020439345	4.56540682811699	4.74564283622763	3.95803530501516	4.2349724335659	4.70266843062132	3.98117014268069	4.37173412121249	4.86950847162647	4.60634027159898	5.20210326350967	4.93677114495271	5.10336679582752	4.26796005728446	4.29687460733153
ABCG2	3.58740394901585	4.10157480393676	3.96690156752346	3.77895659621426	3.7298823849334	3.54430518822613	4.19723399827279	4.0025399187725	3.79296900799229	4.19487095675632	3.4171510333265	4.48533339607358	3.78773769938991	3.51417048943787	3.1187541085405	4.09922481911646	3.54642599529879	3.79710435536404	3.88649391658627	3.58377303687116	3.73356231524969	4.11402130564927	4.0198209036999	4.38853348726592	3.32131153962496	3.70934282505073	4.45066245248162	3.72875043104677	3.92377196354019	3.99381706992046	3.7391321802578	4.22449481670499	4.10355198795096	3.13301278765731	3.96879848597066	3.53533530864416	3.41242492283254	3.42444054641684	3.98827245702619	3.80697521883413	3.70509306124945	3.68370086867112	3.76412029471488	3.86691893707542	3.34956155936424	3.95286502823007	3.7413879661948	3.47394282863261	3.85545656434865
ABCG4	3.39834156846206	3.79434580060749	3.752997882396	3.9154326522751	3.73808590850267	3.71956532542657	3.52913214886624	3.52122723401658	3.64588521198044	3.44804229548215	3.5617272443259	3.49797458678006	3.63227595073725	3.54996785343106	3.50487331146748	3.56911625120701	3.74199453155188	3.83319365544053	3.56513285627556	3.60563733632086	3.76093606018063	3.742372878581	3.64057978067288	3.71057398106105	3.37927611541386	3.56723961393399	3.68618821615392	3.53731220960781	3.58104400781583	3.45240113103795	3.43733566612701	3.68369076567614	3.76362872846609	3.51177640862227	3.73516422311853	3.79745310719227	3.71835028566919	3.38931285704815	3.48876334126404	3.65368020730882	3.5706028129502	3.50620382756651	3.57970011711075	3.47507636099118	3.51565838803124	3.62449707408948	3.41457465865223	3.55841623199372	3.63538966190964
ABCG5	2.91754537920223	3.06920566887616	3.08629598038244	3.01133119539635	3.12985693674967	3.04551192014563	2.87232872351791	3.04456859316568	3.27847590896448	3.05910417097559	3.24495211789958	3.07451728819734	3.27020631583645	2.99265384136499	3.09083606064113	3.08288931911815	2.97014621784976	2.93936739882596	2.94928301906552	3.0504238362995	3.05141686840852	2.87462236789132	3.12673719437408	2.89129106199154	2.97794884962548	3.25882847859232	3.06370036087468	2.85272120622916	3.17260757539333	3.0922401989329	3.2729958022482	2.97976844223892	2.88140732810411	3.00305169091687	2.99099450872911	3.24794508686036	2.90351160997039	3.09201316396469	3.12994094454565	3.16108314375113	2.98755202502506	3.06227210076458	3.09555399843016	2.90041987613971	3.13694310465051	3.1908790763234	2.99932430058605	3.03515379355384	2.97815714618546
ABHD10	6.4090594781078	6.40608352842135	6.06549597348039	6.22742912718467	6.50273677284863	6.79177225131598	6.48208840480673	6.52171385773534	5.64105870494421	6.55960953306817	5.76702543724228	6.36604192082897	7.07143019725422	6.61560854977805	6.31798837146173	6.53635632750158	6.04311940090281	6.41182175208431	7.01102853040091	6.33918885639966	6.04437572016389	6.59572532205321	6.44824612711785	6.69329508748724	6.23529323282297	6.21731264069411	6.37582877411252	6.2893009344108	6.03915126485191	6.77040310428127	6.24984587033733	6.82433007477156	6.62362742319587	6.13288661485605	6.67157701958615	6.37712062752464	6.37387673357846	6.656970145736	5.73009968780571	6.34510840957846	6.22891625537531	6.00857069914891	5.83476069829359	7.33209205316218	6.08759288455285	6.24414298196894	5.91292445341717	6.24144391383506	6.10105892513281
ABHD11	4.3239641909209	4.32445606461101	4.38861078589829	4.41155112255318	4.3909713126485	4.2635928496493	4.32154473328511	4.20309927593683	4.76136034199296	4.0581885817179	4.12855377245849	3.84084534476102	4.15822376023728	3.77363801086713	3.68926757414818	4.0881750613498	3.91682008076008	3.56450269802358	4.16041448731379	3.91122048605683	3.98760704664771	4.22674328347751	4.01746705793262	3.95762409785799	4.10735620097047	3.87855827002789	3.92356880409835	3.9822910427682	4.44098162622031	4.57800269750425	4.35473438639274	4.30490842556743	4.1501021812644	3.82435759574826	4.22302466469636	4.63366578241547	4.10689462360255	4.06453735693348	4.03798574476616	4.31334585442211	4.23388489325411	4.0394041803634	3.92495674605862	4.22343552633122	4.00559444062772	4.48225267744222	3.78913808702796	4.19188263671641	4.00903444386273
ABHD17B	4.80055435587833	5.04628573118375	5.03346329889578	4.99602198021544	4.99639547788788	5.19134854224044	4.97182154643622	4.89734016576173	4.85610754067626	5.24137412980144	5.07590065612176	4.93368240365235	5.14964796196227	5.10960481176631	5.0648362497605	4.80123863057257	4.87901763913508	4.65828169908419	4.90324373373297	4.99076773012628	4.90157511260454	4.75924002096571	5.01032626896606	5.01247426880886	4.82283713998453	4.98498963872578	5.0648362497605	5.13878191920695	4.9479540639984	4.98498963872578	4.88056585205195	4.95907501150112	4.95302172816624	5.21603327306387	4.87499686895272	4.96885399915453	4.85259864990099	4.67396301837386	4.78171071035757	4.86586872431246	4.78786881082515	4.81182572450702	4.88708048104612	5.06376008962937	4.50737497039884	5.15596516657211	4.97004906474263	4.48979217815693	4.94292622282721
ABHD2	5.74189226362987	5.01183598688151	5.5603003457414	5.34230769723026	5.44696267907107	5.19745830709766	5.87005561694305	5.66793943995922	5.30762614504149	5.66485503748237	5.34117807605657	5.00254041997951	5.22964120981481	4.72339970392753	5.05409196565788	5.06692963490408	5.38643606537294	5.3724912891951	4.7285865768337	5.18553377604841	5.02068085334581	4.57459933767859	5.24280647994931	5.25384056571144	5.59032301222171	5.03144843166348	5.03482127534888	5.32722213423315	5.40232431321147	5.74543232112049	5.58116619473497	5.16009600748664	5.45059081585616	5.4213212969872	5.32101244019783	5.69304779851956	5.17666153430745	5.35660473525982	5.87979625577365	5.88065435892773	6.0096673943768	6.00107111770678	5.63586981204199	6.33898183520465	5.28363928818701	5.74695104654156	5.99918410948771	5.72180378238695	5.8250395628315
ABHD3	5.27036860805021	5.34987606732081	5.23054039566962	5.40942909679892	5.34576611567698	5.13245206327629	5.42177628149358	5.47244877026535	5.17949351247713	5.28735249114532	5.43004946001913	5.71150308099449	5.01252424713228	6.14997014962728	5.92931619772229	5.05376196996198	5.48663546508828	5.84236625552512	5.39563207988615	5.25118453607792	5.36663734890805	6.03825231381366	5.55227535611543	5.78448613246051	5.22159041720016	5.25258914563399	5.5829641812451	4.4171178309945	5.40331135861645	5.26018358792311	4.58126514732693	5.18601658068825	5.41092404600977	5.18520543101964	5.54448150208278	5.57232586936114	5.65301780668503	4.97481056288518	5.17381146224789	5.39563207988615	5.29802587710143	5.67659631052146	5.47993961064764	5.12875939290508	5.64374903028499	5.38771307892939	4.88854464742845	5.5648434006357	5.2270822264973
ABHD4	6.32937069938495	6.42086176768101	6.15296862144056	6.51526370066348	6.39812714304255	6.71457229821584	6.38266887623333	6.39895303903578	6.65496446709134	5.92450377980205	6.97716375988068	6.9269530585961	6.57726758233817	6.06709643271928	7.24429936281423	6.54070408280768	5.87052776237732	6.50371104971983	6.79231853856529	5.77738243754957	6.94548732994899	6.33286850620601	6.24573040711686	6.49891038054924	6.46001261734915	6.16204701825873	6.29343898104274	6.08360849841973	6.18800867701048	6.12394617194939	6.12031590185669	6.30965191248756	6.34035136413189	6.04788199396182	6.26832636986027	6.52725262521699	6.5246802158293	6.18553239717485	5.76841901026908	6.13527842307077	6.2246282279112	6.12432517214707	6.29476649821024	6.10324927609688	6.15603659788245	6.62225113032166	6.3525188677962	5.95380412535266	5.86163505275824
ABHD5	5.35173050354392	5.08571661739334	5.15375149988076	5.16199186904178	5.28190663116641	5.1188939541675	5.35693890787338	5.11357629315335	4.89190929441746	4.93870014310607	5.26473898109342	5.26760176747745	5.20570894912558	5.31375475357222	4.97781644555691	5.16533422236793	5.00957120122103	4.90446441053493	5.41518379754021	5.22922576737135	5.17873999477632	5.18301605914054	4.8318950513111	5.21757217089116	5.23608174729333	5.1151947686802	5.06013394104652	5.26581804686727	5.11212258120895	5.52877065966414	5.41225083713016	5.15907752414417	5.4481514652834	5.40048245118888	5.10679563278037	5.47974569506053	5.14896058189501	5.15091088174267	5.13381913454346	4.82659859383312	5.32819603005077	4.9899242675218	5.2266217056711	5.17017690275755	4.9463699623713	4.87644165754514	5.11869405365804	5.16884897701923	5.21826247704484
ABHD6	5.21961973201857	4.99972450781165	4.68678084228124	4.7477297316893	5.75965318261767	5.48703825932792	5.29666526580996	5.43971583639199	5.1182628040097	5.06965338169853	4.61733214577467	5.01058990957087	5.51435136645054	4.98819954040791	4.89162435935489	5.28655813511157	4.61511005163869	4.96545811603697	5.78681280645514	4.78172227996766	5.11712616548756	5.17049559013951	5.19776853326523	4.7458302848404	4.8288945735649	4.87396843565638	5.30634332264278	4.70427347461659	4.88895027997201	5.08541970040838	4.71181706172205	5.15913412765212	4.85091985464458	4.40034547836869	5.19479829688245	4.89844130351181	4.94351383231348	5.34214515404639	4.49881468093288	5.35199799910942	4.22063376094938	4.62205365832792	4.63558771656696	5.50838122798663	4.56504985230468	4.29467751077714	4.79003100876504	5.04652413665299	4.92312966433341
ABHD8	3.1925542258939	3.29695921745269	3.67734583238301	3.36116802592891	3.3404351560985	3.55662650746295	3.20169138784025	3.27739404281765	3.38060882456198	3.45847542003151	3.34253183758441	3.38845175318502	3.29168528202274	3.35143822355789	3.34297258332417	3.31101857486517	3.20558218168296	3.28784256975511	3.39643950553601	3.38130119857787	3.45229921226126	3.35609305685546	3.48582287997877	3.24931324851157	3.41616221413805	3.30796553685414	3.07875814296917	3.23967036383398	3.07236715672014	3.33295735443094	3.2008775871417	3.28089721972033	3.73922342001889	3.63651547481587	3.61544688259917	3.17641129628314	3.43644436184972	3.08837542033081	3.38212524661893	3.20694605962775	3.13206749944415	3.20834431135699	3.31939378205518	3.24424876736783	3.24390779788164	3.21299815265944	3.21139388891993	3.39114225158336	3.33752837567551
ABI1	8.30237567061709	8.5748569142598	8.47521842342582	8.4761032885617	8.39059185079902	8.3642168639448	9.06494131074902	9.05568401768755	8.25045589731942	8.82897491233256	9.17383117553786	8.70209716647341	8.81046616457466	9.17383117553786	8.77304808410621	9.20761383987698	9.13591990176751	9.18634622478398	8.78426877014515	9.05366430447666	8.73186321287345	9.41327329308825	8.7805945877301	9.38937818529515	9.46707228296402	9.03423378059118	8.86025284387643	9.05366430447666	8.98387422173349	8.443668183641	8.86747629511916	8.76484901467238	8.16331040517548	8.95248645238003	8.70209716647341	8.6417509816728	9.22893745071606	8.6334593038897	8.96017079168654	8.52755088809162	8.80704180933436	8.8542462232694	8.81459046664079	7.99147238258908	8.57223872397742	8.72849269969668	8.81046616457466	8.78426877014515	8.33654616773103
ABI2	6.99539240790244	7.21283583033003	7.07502427407928	6.95734179698123	7.13103970860171	7.11527160386343	7.02418148907925	6.92012716502387	6.80621140141221	7.03349421351825	7.14524364024768	6.89806723849072	6.69785453852958	6.90290307259313	7.02709577460493	6.96997907823157	6.98619580530621	7.07804603452599	6.92556320436727	7.15754326996407	7.11609478805957	7.06144316157545	6.88536291669869	6.947078195789	7.29623997500012	7.02887463510347	6.9066840478438	6.78690796583443	7.02283119844761	6.56356518039608	7.1276168770997	6.92782986491203	6.71261136474853	6.87133569097929	6.90449454648855	6.76702119077932	7.0505607414625	6.95570077895897	7.17768951685151	6.71624764464832	6.88826714660085	7.05872964259523	6.84148225816487	6.67017346058385	7.42314217181673	7.08712264966151	7.08811644602541	6.89806723849072	6.94565941150822
ABL1	6.79725578732766	6.19803638554181	6.37783881553705	6.49791065213279	6.45114494109482	6.79509168002322	6.60382193223536	6.77133757688077	6.13447236156078	6.6503787994215	6.39293252218397	6.23160899254876	6.73227036857992	6.03669524828628	6.42073241265425	6.73625889925425	6.23516141610971	6.21173212069699	6.19990695117775	6.18365138521922	6.14420373599547	6.28789383153994	6.43291506154424	6.78099808481409	6.2844255728866	6.44348905326588	6.69808479797461	7.1748976044612	6.5104331563193	6.98721827698102	6.31841269149922	6.38275587742089	6.59521534708093	6.71137753769866	6.67030904954362	6.51486073987878	6.83360735369529	6.44005889030756	6.55445605421806	6.9150030143586	6.92060064517448	6.93951050653512	6.54774766810832	6.38533929711133	6.44806540937389	6.86494770745017	6.69248340188654	6.24000083185132	6.03799559610885
ABL2	4.29494615248186	4.83205605372828	5.03049598432535	4.8013638537082	4.61050565538521	4.56818448521635	4.47398893581091	4.55103480923674	4.70559504770505	5.14457405253697	4.53436377807098	4.3740784008279	4.59969725753369	4.87771861020521	4.58354116286734	4.54797191134604	4.74605340258451	4.46216753741881	4.32323303160683	4.56894095927089	4.75251757039573	4.3759463880416	4.45714504902303	4.95673683477918	4.59815707718597	4.74513476664989	4.41907090820269	4.82037447427914	4.63942084765706	4.55412945528747	4.7575917806072	4.5166159577662	4.64440485360977	4.44548328004755	4.62031572687165	4.76108256185374	4.50618103731985	4.40791435368626	4.93599479796347	4.57298902984209	4.95198725398427	4.52973970652847	4.492699472447	4.56288809463561	4.69371604433205	4.72924769603512	4.38109226739017	4.22761545817131	4.45554211404911
ABLIM1	6.50500590350748	5.62190581356139	5.75559458421041	6.44222955565452	5.93411900495707	6.45668490883777	7.38962629625359	7.09475475586843	5.52491074417568	6.22503716059092	6.17514061678909	5.45302861570393	5.97551011857622	5.08922203785171	5.65248469172941	5.96783044040265	5.61693222046372	5.1225931157282	5.64638884354621	5.60269927431205	5.28341276402496	5.66487711710305	5.65839575443256	5.35573180615134	6.31338359285343	5.56014233324899	5.4256731900689	6.73360315293777	5.50872971944732	7.10187104856637	6.99876362053189	5.52982188986371	6.29099234384215	6.3927035972012	5.82669993213017	6.85132441798832	6.75746216306153	6.17934301168402	5.98233315103425	7.45761243375773	6.73175880571322	7.04631806019051	6.40567142447088	7.12917513604387	6.84834919638067	6.75845353158177	6.6392857103099	6.6372537077704	6.90411423366807
ABLIM3	5.35084548022668	4.57925331663918	4.61790940467268	4.36112116614603	4.88740876466472	4.86545545646061	4.74934312972812	4.94438685266196	4.6870233492233	4.67335200245422	4.46305275979474	4.47319154756498	4.63089488106063	4.54244558934042	4.57771771281739	4.3396340304224	4.53908900996133	4.31843889851616	4.70356998507345	4.48485034061485	4.32539592304149	4.61982958604627	4.60304504511191	4.58963900407503	4.23155345311239	4.16282742182376	4.71174049296287	4.4375674170968	4.88662494610484	4.68191050351922	4.63700723494384	4.53279343707854	4.47017583224691	4.08981008371751	4.3328991338168	4.23303016536821	4.76664846880432	4.33205775125244	4.53996400398723	4.79841404002217	5.05931698206541	4.46244921485496	4.15647038015398	4.28695116986895	4.189107291978	4.60220530658643	4.4616050922258	4.85828463855705	4.80678676469378
ABO	3.29182313754665	3.8001869963354	4.17702893589275	3.73437261413771	3.86554749498903	3.65168042898549	3.46939817699341	3.51978091778847	3.52987266294366	3.29006309215594	3.86582625159447	3.29844181202792	3.26667704027726	3.65197507747231	3.78246306435322	3.55005991428361	3.45798314018713	3.43615934558905	3.94051956153948	3.05210350818008	3.75018484906577	3.31053224987868	3.82115608876804	3.24525044191843	3.37758918354747	3.33422498757756	3.35189802755739	3.47643087458764	3.21403892678643	3.76242855793592	3.29153167582571	3.43356631913589	3.37992620713945	3.58448737459708	3.25536589785339	3.56789291111997	3.60405789829435	3.16743146716069	3.46516027853099	3.36300508659955	3.62796372009336	3.38677796807536	3.83538455669218	3.4904731455417	3.66323345210621	3.18182470861974	3.84538166612052	3.73843129113848	3.45426509582482
ABR	5.94793142324212	6.31379540724125	6.14036687342017	6.47157911579176	5.930002978296	6.12658900460521	6.28987686021265	6.38533418788496	6.08030892601503	6.6012184468624	6.62412382854657	6.65877754839704	5.91065802356765	6.71067547321162	6.58737224320885	6.45327853351185	6.76473845608714	6.61811731437974	6.21728898587766	6.46134034707528	6.86914664864081	6.54747199767736	6.68777025343726	6.79638518683294	6.59441839649586	6.33746913743761	6.18893064349693	5.79826055304817	5.92901017740336	5.96919829858789	6.43635134796766	6.21400885491322	6.68061659203236	6.33924204992395	6.30351292507492	6.49137753233919	6.66621519961939	6.64902847264	6.3289560812167	6.36017180803203	6.46478141639693	6.31968107740121	6.67153231798023	5.62209279662867	6.86027026679256	6.63552535588677	6.30406714237544	6.5638990437996	6.43130753337641
ABT1	4.30936153486306	4.57341209620172	4.57106849171326	4.67285451650827	4.4198260420044	4.72095679573371	4.57010618485817	4.76005956717443	5.01115768470053	4.23586584666944	4.58735528431658	4.71082471275379	4.76525717513699	4.57966256379076	4.73709500156217	4.50725255131543	4.86697015719337	4.08344508367698	4.60147078839106	4.38850118469496	4.68832799012329	4.62701313634911	4.49303166333543	4.23914812891778	4.39608410493772	4.38046672792057	4.12851162760078	4.15434515189896	4.53111599050687	4.48250774022625	4.20016796240491	4.12130760209351	4.57350750409459	4.81367361757222	5.20928693097087	4.38495848846041	5.29144857918295	4.03460893308621	4.36755826551549	4.34690012654315	4.4737058997814	4.1630374966385	4.15311115509766	4.38706464368217	4.24925036411597	4.35245166540462	4.53834278320182	4.9203320287444	4.24772351579685
ABTB2	4.00721697461874	4.15919236789223	4.09540509765231	4.08881283267733	4.04746083323049	4.12281893230077	4.26829913007188	3.87334290693523	3.63105795104589	4.1685830392211	4.12939838866899	3.97542967448607	4.371108921879	3.79842539500169	3.63826922820514	3.8899167019295	3.75336412851285	3.83756393902387	3.98017099906618	3.86834124958059	3.94820387782005	3.82835137361242	3.95783424268754	3.84242566501626	3.8028118522614	3.76320066167886	3.76769484651798	3.88511026007015	3.65981867734523	4.45582519107954	4.07517514284301	4.0311375068729	4.30692688410267	3.78744930944904	4.35866824382943	4.52887869335158	4.06364938441815	4.02975496651811	3.80495067081565	4.19147372950198	4.33930721600328	4.07710484315488	4.46857965574986	4.053384672364	3.93091589572584	4.15963356509892	3.78402792085963	3.96474344823177	4.28817813351283
ACAA1	5.14054003524888	4.99232174818211	4.50271667916152	4.68896883217642	6.0915405732362	5.55827439193347	5.32312428022598	5.7966479057966	4.90426941423421	4.99043376562466	4.77482439915097	5.0297062782221	5.55811925680815	4.79698997192343	5.14784254016003	5.55005974996858	4.6967855537987	4.75793330541092	5.63410162908082	5.48546597900954	5.2233401984931	5.15346225422287	5.29100448387761	5.00575606786106	4.63199710589413	5.10797570891992	5.19877766582878	4.48520000547208	4.82971667006979	5.93423256340874	4.66410218314327	5.81315950873995	5.34898893296735	4.70069472226087	4.88106568209022	4.79638002372925	4.73732445575423	4.9690507585616	4.33125218738657	4.87757950073126	4.80300497515007	4.8597016678999	4.40951222056923	5.35800876693458	4.64169712211617	4.52110227237121	4.86752297246059	5.10733469946512	4.87608440553067
ACAA2	8.17548014978486	7.89939473267406	7.67630539654709	7.79019589831938	9.21639353613371	8.37185008908108	8.15348980049844	8.38786086780573	8.11930952399868	7.68949752987639	6.53328477955294	7.8173477351422	8.8360590458656	7.40518080864856	7.47096497090642	8.59667860404015	6.76036821234144	7.20731602987933	8.86171633664928	8.35586934782049	7.67848992243795	8.01341282145786	8.00275074429775	7.95358538774353	7.06874824915389	7.47096497090642	8.14440881975963	7.11554745705306	7.58337570933364	9.03070198825575	7.42464390220321	8.72348688209598	8.62499474364515	6.2867836123969	7.85070808317342	7.96213559451519	7.37781454378555	8.33733211532053	6.4715429213235	7.71583387437309	7.14116699298393	7.75169564816448	6.52642713750763	9.52492635243253	6.73295912306941	7.24684922963976	7.52269979200147	7.66855359227173	8.03759060228525
ACACA	5.50716403147541	5.9818759997812	5.66875962417958	5.79520105247298	5.70804051433274	6.03251582065971	5.80117300400252	5.60808586589268	5.7563335680937	5.60124852259449	5.8213480677212	5.93509791898429	5.58490988809336	5.63718996556335	5.94231892138195	5.5179107775605	6.13514785748158	5.89634044094016	5.5568046748483	5.74718108120376	6.05105645478329	5.44800261883171	5.54980271416006	5.76484033442732	5.95397522511073	6.04138091154695	5.6732443650067	5.06828753088339	6.08243991965646	5.63288370946272	5.64203561396832	5.40814155268006	5.68947976332344	5.61999544276077	6.08763843135078	5.59068524872709	5.61059257042055	5.78144175194327	5.62676093225391	5.76095121284448	5.64568239866377	5.97588040159989	5.6955021533984	5.51617951010005	5.91362177598871	5.48779229112857	5.66836075719303	5.47516663985022	5.53864667018844
ACACB	5.37571525034816	5.80421367760898	5.27006621270328	5.36974784110472	5.45568480092095	5.93160063511851	4.95820355886628	5.09616600388509	5.53900418545851	5.32300317664832	5.95819323410228	5.9088716228311	5.79179506001896	5.7529967260129	5.91058827176779	5.8093373616154	5.80116879399363	5.63000468616594	5.7224659044993	6.11014866608789	5.77494769014494	5.62035034097242	5.83961092646521	5.65348189721324	6.12393748064383	5.84158358411237	5.98837248933661	5.29773069560492	5.66335891293558	6.15045987608074	5.54441006357934	5.87020628499357	5.1659480725437	4.64805582219831	5.44532488728123	4.87873553716381	5.529949493577	5.71409748606664	5.79214502178682	5.95819323410228	4.91197156492575	5.54167775891596	5.53480242749595	5.35471991037781	5.19793935600447	5.62798531940866	5.2540339665231	5.51465012066188	5.47389919431532
ACAD10	4.52945453278636	4.347359884741	4.2928203562054	4.18048007850575	4.66935628770092	4.64894667976978	4.34086575547192	4.44277234296761	4.4833422851753	4.23385761804789	4.01741906085725	3.98376673807997	4.58999026445715	4.23605931706289	4.36518936845948	4.26142685055099	4.00141518959236	4.31179690432428	4.407983566891	4.20519107249738	4.10116003622577	4.23230713289942	4.31139526349892	3.99390425355381	4.23503601707324	4.47215036192189	4.40226574242404	3.91975857854488	4.25674104092178	4.67547888262458	3.86625951539817	4.39167189729548	4.341294770602	4.05493092462239	4.26983958391441	4.2199845902939	4.18647587305701	4.15515521420331	3.90041186837281	4.67065035157	4.31547355980424	4.21626979156574	3.77366766452058	4.46175670569527	3.87783914877892	4.11866803975143	4.05077937307219	4.64269918137636	4.26299299716561
ACAD8	5.24000237021097	5.04338022484083	4.84804237767414	4.85180676805755	5.02668595175581	5.72153604847884	6.31592624293238	5.9030841404293	5.21412193901766	5.34596987728761	5.13260758744657	5.238921243315	6.20297015860466	4.96460565991943	4.78620090246744	5.54768810749002	4.72133881215558	5.16103114813238	5.73912455015566	4.89569001269695	5.32968149755151	5.47755740188092	4.80563556643957	5.19362222004912	5.0012654190453	4.73658251974954	5.47267126962528	4.82408308066569	5.13790346454294	5.97180891273848	4.7820241222248	4.9185029588156	5.35898384233183	5.22828123573784	4.88433520074695	5.41018368201647	5.18381533305296	5.243796470851	4.82038501761555	5.05403526574106	4.97684130059888	5.16243881112976	4.70010023493592	5.03697919374184	4.80615343157559	5.10247184946726	4.80666633506416	4.91445567211876	5.19979865325694
ACADL	4.82111368143858	4.05127584450118	3.68596807735785	2.89913714729194	4.92622731010776	4.76138095246672	4.76204034831894	4.76887683950848	4.11530117822611	4.32371783004568	3.47653827165285	4.09005208807605	5.17056915587748	3.86380793468733	3.92235800404765	4.59159504263364	3.44683493978294	4.10436124423732	4.83014465874417	3.9596724213532	3.62964778599176	4.34868048223052	4.61610547472263	3.86124844097081	3.65310097997272	4.03846778590311	4.27331732587107	3.74171451097211	4.16103675240398	5.51064072583701	3.94851199980695	5.06570691267434	4.41625231677939	3.23386928545423	4.19710049046835	4.10031098476684	3.97904140077116	3.82290662488096	3.22664371036196	4.71657670709752	4.22081263490238	3.93672152265503	3.25507595563711	4.95941341087434	3.42616211911026	3.62187327023707	3.83386571673721	3.68214493138434	4.08781876903616
ACADM	7.71976210801184	7.70421183571562	6.69740247105052	6.84071821260657	8.68245136498986	8.48015488153881	8.13388589119846	8.56416285322866	7.16544364969694	7.86976658059474	6.98830524634984	7.79193309936495	8.72684389251371	7.27298732474271	7.40289318121759	8.00089918541468	6.85097035786824	7.50618557465053	8.61868776327811	8.23389637897591	7.54524046534601	8.25343235398683	7.90210420921352	7.77213422794931	7.20929602508016	7.50322791393977	7.90671418753631	7.35047642082125	7.84554446955398	9.24680454474001	7.18230512444212	8.27805871013658	8.36702309719709	7.04563570200466	7.80972917540075	7.72732607943291	7.38617778304475	7.87646769723754	6.57960308371328	7.67599700340856	7.25632767401143	7.33343994175551	6.80247990805855	8.55426748204374	6.89821265901718	6.81835079341798	7.52729237852695	7.85292049579661	7.90671418753631
ACADS	4.67653336443217	4.23936308078907	4.08108399660539	4.05884282309383	4.61139384481901	4.37927194183901	4.2710535302079	4.33228180443615	4.16128069786239	3.90681120908337	4.0181225000761	4.22123475570506	4.21512707661249	4.05807586068228	3.94844874595276	4.00841767547912	3.78431258101404	3.95698629312005	4.20045461800538	4.04840940893824	3.91320224900126	4.09529195777891	4.03904560759882	4.11619154645629	3.82803617757417	4.01902921345599	4.12642018112643	3.49246330927252	3.85563616150803	3.90348690281557	3.62946017081829	4.05957467130912	4.32872268703614	3.86109315254595	4.23234514077012	4.04393773373704	4.08481086687146	4.11882565713536	3.86999751117843	4.22409930980741	3.86960779978488	3.84574545551054	3.97106129053304	4.02389534508094	3.93061712875944	3.56887541889397	3.98498300283993	3.83215238812154	4.05676870801447
ACADSB	7.87074879205197	7.22194034990013	6.41385927509074	7.16440323862767	8.40812627827441	8.05086937198456	8.271134864996	8.64463041237748	7.50038339151878	8.2237000789734	6.31268790323637	7.49530722182807	8.40596584325042	7.15743083672208	7.22970918605064	8.37988043230231	6.46583630695162	7.47784394799113	8.47723937899191	7.72332639670572	6.99708976863391	8.04042547129407	7.79284057069559	7.41211641073861	6.85901616726082	7.18538844424862	8.44392461845625	6.29843833757648	7.03932876346484	9.08255236834035	6.09666145852314	8.87566443292603	8.17665268080219	5.64164126243297	7.92296191531419	7.65622233014971	6.8447715068588	7.25217790729735	5.60655393902679	8.49979522762336	6.27268337147834	7.7490628812374	5.95485573408581	8.07886990871631	6.2766098011169	6.38015256877709	7.7035273585782	8.2237000789734	7.02719596248092
ACADVL	8.63802635463263	8.1008328804779	8.00468714370551	8.09917600681499	9.33578320586425	8.75369582053801	8.44155344979698	8.51737686179194	8.84986866245917	8.20681338658812	7.93162063702517	7.9914715240306	8.20681338658812	7.9930543159544	7.67272273867713	8.08680900244183	7.83969761362263	7.23590106733459	8.5446094140015	8.53902366559017	7.83402994313044	8.58553534496859	8.3576441182867	8.11999580458639	8.37731306056959	7.73547887405454	8.0987438315398	7.86168019788016	7.72539433755257	8.6838017169005	8.60252354837224	8.13315779301807	9.46480957680345	8.3532867234085	8.18709046649101	8.88931292975474	8.28906673837047	8.55182787187279	7.66915566498135	8.85915700576214	8.39627814170877	8.1164812756655	7.87358063403456	8.85216377390326	7.58625625130767	8.72247132746557	8.147769778397	8.5354224377907	8.47228487511553
ACAN	3.27614514992989	3.69860839597947	3.3918249584141	3.35891021323017	3.51750607474588	3.57304547093217	3.28632063329795	3.26486433946795	3.32186871117201	3.31192864394141	3.45061696850642	3.2416875392334	3.32651875827856	3.38865517175327	3.17855278335824	3.34441585385766	3.22187279118683	3.31580734210094	3.18288942169878	3.32634051799906	3.29295734983354	3.18857974970493	3.361934488942	3.1873732391206	3.49029164723547	3.21208202713474	3.24222943262896	4.01750143171102	3.29927690941955	3.68813940130468	3.36446695331644	3.2742542288359	3.36506968669696	3.8608166992385	3.3864707478811	3.50398854708738	3.3437849372488	3.1889935510733	3.90106697194302	3.23401275407039	3.52046708684041	3.8121204050909	3.64952390496105	3.35792426905024	3.48005830211623	3.37788589794289	3.91993184081247	3.509749855076	3.8800570462505
ACAP1	3.75828841645804	4.12006331888341	4.08362986953854	4.40348313977639	3.90138848927904	3.42849241430334	3.57982863058871	3.62642115569762	3.54084224602316	3.44411051159854	4.07383311255052	3.58627262635933	3.34074797267072	3.80753282614119	3.46525304793145	3.70385289896706	3.5720664404326	3.44509434517572	3.65858255713994	3.65216533072869	3.51188497483729	3.70738546164239	3.66649469268927	3.62525101740054	3.60768898441522	3.75827593746966	3.63116416688917	4.57906043633538	3.71108651653448	3.3365669861581	3.94041877075052	3.66496549022358	3.77405833921478	4.66749942891206	4.12356316166004	3.84376180213138	3.67476865783804	3.61854282260251	3.91835573851692	4.04010772444153	4.02358743876522	3.59052709857396	3.94878021887788	4.09796931641067	3.59044573940387	3.71176136023129	3.5691175641904	3.9413217700555	3.68244546417498
ACAP2	6.21816803689109	6.18846229726114	6.15922026603121	6.16273206718183	5.99618544969035	6.06230374810687	6.36011572754925	6.42728544218361	5.86231449531543	6.22206437526218	6.43596394619282	6.39531730314412	5.82311648041537	6.25725630492908	6.22059642438555	6.07634753105187	6.39949614140606	6.37065382353318	6.19136380381271	6.40650551755056	6.25271712619783	6.08085039794068	6.57253992894953	6.17614934025276	6.43813571185174	6.35704521648101	6.38174421423292	6.23578171941633	6.01961950400796	6.14820033338915	6.41310058152549	6.07762916050742	5.85074741141317	6.68529117612821	5.91736991946048	6.33840335152986	5.94150023010609	6.41601187853305	6.712236745903	6.04171158926769	6.12712597184479	6.0834128631503	6.26077736309424	5.96805529875554	6.16803552850684	6.11474660995086	6.41901941184436	6.77997599192459	6.38992985596226
ACAT1	7.49737185976322	7.09760041982228	6.263411129164	6.64118229082338	8.20906414870066	8.06072888948147	8.18925891215679	8.19188172318985	7.46475545225224	7.86358665316752	5.85832718237995	7.4039571301066	8.62628563981537	6.83691670522748	7.13453937319736	8.03729717124473	6.18435317133339	7.22197321373292	8.41961673269882	7.67409688868953	6.79668554388865	7.45444665381627	7.76424158677694	7.30330629147364	6.82349401809268	7.27515629808871	8.16657972208743	7.28258892262541	7.17335233240653	8.9365994799482	6.62900660098332	8.4041375876126	7.43057072583931	6.26731086094559	7.38741134249983	7.27949133508941	6.95292229536623	7.38067275630589	6.49799003534034	7.68543803735959	6.59218148866614	7.26064347346974	6.57623720095644	8.71982817089423	6.46306138459651	6.67340170409692	7.28258892262541	7.69211377812935	7.48791184219374
ACAT2	6.07238703299509	5.43668680154464	5.20963956039824	5.43295147631697	6.10035658936799	6.01352293711282	6.07809764521795	6.18081297722798	5.47750070518335	5.74736820273702	5.56857659284429	6.04465223531213	5.91372831909274	5.3819281343126	5.89090060046718	5.68300090312253	5.61090972897371	5.41556330930397	5.83905450062298	5.26555303983469	5.44377526692038	5.37114156588467	5.64422337892108	5.27901923229519	5.10062654471633	5.59070083556151	5.28564331959956	6.0942720912757	5.59609477252353	6.40524854013868	5.73230613452158	5.64422337892108	5.46878204506686	5.4412625598915	6.24460798877678	5.65137861664617	5.61185099167502	5.50571173276255	5.14007882391151	5.578339465816	6.04568674773618	6.08977577614475	5.61477940596787	5.48648960791635	5.54538650579617	5.70475624993661	5.79504603997486	5.37114156588467	5.49718348611988
ACBD3	8.51237365561497	8.33382188648239	8.48665774525715	8.52056776816858	8.19665396734262	8.23556530895359	8.57035070520636	8.66520125726232	8.48181601874954	8.18322626359778	8.95398096611348	8.81915328543981	8.50098876973555	9.02881430245415	8.40100936277962	8.59595422404272	8.57851519794065	8.44057008197125	8.35323164249506	8.33129048147934	8.96831186269683	8.92809043333804	8.34537198323903	8.94434390345003	8.54056810048119	8.72688278415247	8.52061279227773	8.81915328543981	8.48598227374185	8.40341769786778	8.1871551626481	8.8396594956418	8.75942508632907	8.56621109958837	8.85693101775783	8.96206954748377	8.36601964125145	8.69584987900563	8.51523963663668	8.5898868574373	8.65835690346388	8.47062029706666	8.32355365847974	7.87672002532184	8.38427943688511	8.34537198323903	8.3508195850961	8.62936568579132	8.38968981563417
ACBD4	4.43281054106056	4.9223543108931	4.83636569802861	4.57797456042814	4.70819770898538	4.61285619128486	4.65291534940913	4.86312417735349	4.90524402511204	4.67254010167082	4.40682187989417	4.58380133074964	4.49034535835608	5.05961836030242	4.6584777059091	4.619873639674	4.77195324226776	4.57623124319317	4.76642902146604	4.54461265120564	4.68944877961366	4.63053278679374	4.56469500821425	4.7348811695917	4.50615969122499	4.58822684118564	4.68944877961366	4.61781523669666	4.84473474499637	4.63331538048687	4.39417081654905	4.55262150655282	4.80293427779205	4.33469035792083	4.54391420451839	4.17456619413163	4.61636193032049	4.42503074320867	4.28640407448367	4.46738034173473	4.56939362921385	4.25659360874388	4.22605178873253	4.45608587676292	4.33947863529808	4.5770279649111	4.36497708818855	4.45672074689275	4.3603335370239
ACD	4.91487514364188	4.66525070744528	4.89197813251244	4.78492898115698	4.9732594853084	4.68932129911384	4.60246237125049	4.43665640343229	4.79253991954848	5.11580926134437	4.87675467125186	4.67089518550703	4.76458477438713	4.94958338751592	4.53725137189512	4.66719877646695	4.64200663897101	4.79356751662088	4.84883394690524	4.66942241261012	4.86470476382916	4.97543836932746	4.63274650699771	5.27714622404138	4.96145532683758	4.54890114062643	4.64200663897101	4.64227108181095	4.82931787229349	4.32404288451149	4.81729884870611	4.67679901667673	4.87808113197893	4.81729884870611	4.91831524146835	4.77024964188102	5.09501536804619	4.855503118119	4.79956979001567	5.07637658738155	5.19888368997643	4.49849119344643	4.77145816496196	4.46468285194364	4.69443667851701	4.8401893683747	4.92004319205461	4.82445000077487	4.75182897830335
ACE	3.45677227971392	3.57886789205909	3.65136992340664	3.6361647783583	3.80054705688637	3.51962217656607	3.41239415858847	3.54259365326415	3.48073299437089	3.99252540289074	3.39262813259069	3.64550967134401	3.66584679800932	3.45375638528682	3.51664973070776	3.61101579621444	3.46918749733051	3.49333893012911	3.65024178143068	3.65509255178252	3.51835251402503	3.64380756900387	3.62225787743381	3.63042994350017	3.52932969514025	3.47072327100629	3.79476726048814	3.3461522945884	3.56138516140627	3.62798438437673	3.38547923466438	3.85835554307175	3.42966613828348	3.46796956973085	3.56635731593179	3.40111157545042	3.48274490079692	3.53110049104853	3.27267460673496	3.64929488272936	3.36437575335973	3.39277130803259	3.48728548606536	3.89158603537814	3.5825465257671	3.28656253947657	3.34864994846239	3.58601099692352	3.48693597455263
ACE2	6.82587644451952	5.68625802637175	4.62798005793609	4.0048031196178	6.77050945746119	7.31657318361344	6.89295130206804	7.35075828767533	6.39223162352646	7.52628989299175	3.22828163996427	6.08467685641509	7.11067071404089	5.05997435173578	5.56397006005202	7.10597345523319	3.51846370400822	6.15778407735488	8.10014921132559	5.84055466802898	5.26626794919053	6.15874083104384	7.1886025988903	6.03567536711364	5.42702501854409	5.87474098875182	7.42526350981565	4.91027607382602	5.98178572583834	8.63384046075692	4.90859878780428	7.38473138548164	6.50337191768596	4.54534968332965	6.08598136454607	6.31080661318736	5.24133544280557	5.87121940306183	2.85404895738322	7.37651411388644	5.00690762444642	5.49875166006871	3.40599502716238	9.49290689554149	4.48234235527766	4.65790672869736	6.15778407735488	5.19499516153061	6.17999489046296
ACHE	3.36863193756082	3.69482877831795	3.52160460356234	3.5451341476045	3.58742968023277	3.59509463234164	3.3349542467957	3.35718705061696	3.45314144802578	3.30910583011198	3.43916733074053	3.42464482666434	3.46459785559764	3.44705560015464	3.40453120524775	3.337720294829	3.31494119111114	3.43290225468262	3.47606152592316	3.18344895662653	3.35450235542486	3.37821198096609	3.36524894896805	3.39578630945238	3.37659218607805	3.43820152856955	3.32008713036265	3.27593338237601	3.36756819108482	3.22115071280631	3.38133750965446	3.44616753794288	3.4316118988021	3.31366083947128	3.42156623931746	3.48324928608723	3.31439405897738	3.30021713663248	3.39649680170264	3.36873439667527	3.39715313086656	3.34452339087792	3.4244424054044	3.37857370542116	3.35079611348919	3.50151668967445	3.29671628961639	3.19056301251233	3.43747128272309
ACIN1	6.1543792835059	6.45396138360529	5.99837930671509	5.65889305315916	5.97674850984074	6.2503107533211	5.74815293860289	5.88425731389359	6.37929624495279	5.91542185657591	6.23274652755171	5.79574857257829	5.7223498216097	5.8825247562938	5.81108442801758	5.88559887433558	6.14097362901627	6.07092069109387	5.63938937054639	6.17578877964072	6.09361977212437	6.12919926953831	6.18153329222377	6.05030587809915	6.18767589072693	5.85840082227835	6.02646855139759	5.9346474606425	5.98770618519713	6.21823794157361	6.1729599872756	5.81898722461152	5.65617135629024	6.58943605840238	6.01194614425461	6.07682323778591	6.07040839870605	5.99217727747943	6.37568719705691	6.29097163991095	6.05141157128976	6.00853922711105	6.13303082378715	6.03552377854233	6.08649459791252	6.1770368672011	6.0811310766509	6.22876330420402	5.85402060415516
ACLY	7.21317009954173	6.98981486108915	7.14451339845597	7.02119904475387	7.5220261382054	7.6801403785919	7.7770405996729	7.66462424232709	7.24256705523613	7.11924346799759	6.99303597413759	6.98793267297337	7.03436374950262	6.87347186671846	7.04110691842026	7.22057257315433	6.95168137200831	6.42869851037695	7.42841652785872	6.86365212595978	6.96518341331535	7.09808353054328	6.92041101599006	7.21638236344144	6.91277667505041	6.98793267297337	6.97734886016719	7.33095178537599	6.67816615274223	6.9310589513059	7.29664869637534	7.12361541268046	8.02668330527671	7.37966133750996	7.22977284466789	7.68282683795841	7.74006681038896	7.35426391634968	6.86198739437608	7.69505199071848	7.72585075185064	7.60790704642307	7.14918818927532	7.49733808391772	7.60469012480324	7.83978680042446	7.31685203067534	7.18059496920444	7.32657100749026
ACO1	8.97863570382417	8.14235542159701	7.55410263552104	7.67525976244418	8.38341421675864	9.18798985777147	9.10066429935735	8.70618352616568	7.98576249973751	8.15600674922701	7.24710286989723	8.17683444769632	8.82536414222525	7.16182694324571	8.12462658459029	8.93458333420671	7.19229831682748	7.73388504773947	9.1905333045552	8.25716872392301	7.62923056034491	8.25716872392301	8.39004933641066	7.78254319344601	7.30447572671889	8.00299800709386	8.59806839562598	7.88083671982573	7.47832095696053	9.12358651336479	7.29119443781507	9.00080389947086	8.38577267262268	7.61395416743812	9.11432857372943	8.97454016939558	7.77223784582295	7.73577568471932	7.27876487935771	9.07702015769228	7.83701935983203	8.50586796240455	6.99266053880796	9.52447331113151	6.99178315990617	7.67354057241041	8.25836901399558	7.88487274922941	7.95765888678127
ACO2	7.12417793644373	6.63769563094629	6.60152991996524	6.93532040923442	7.70606568559774	7.87692802548557	7.39681757140098	7.6225414926521	7.03002776976262	6.94707418906855	6.46371609876675	7.09841850295522	7.72770361731329	6.90186592398563	6.89166107812107	7.40691921627369	6.74028254860579	6.66198209113834	7.96957902138548	6.95764293961474	6.72171551392845	7.11571734297694	6.97431440076204	7.14717480405281	6.25561526030397	6.58793462245479	7.12608024565221	6.02841448221134	6.59056527790073	7.62189227066932	6.41499248952484	7.64549024947585	7.21094456282057	6.00320144261947	7.54832783800589	6.90738502955299	7.13766909291538	6.7727914130062	5.78026667464311	7.2815753170114	6.41689027945187	6.95873631595737	6.2381306585091	7.48697942369283	6.38673647538354	6.68886767931262	6.83559426858486	6.64368711919214	6.87359314834206
ACOT11	4.96640127798909	4.66352747318365	4.32416565605333	4.34000282111462	4.41618571609053	4.93848861239598	4.41400627886687	4.7185913760463	4.53259849949202	4.43400166050971	3.97539727204876	4.47715798134639	5.15534038241439	4.24664254362763	4.45515425752019	4.87827071703668	4.2231424999168	4.35469282886539	4.87346658634401	4.42947920361976	4.33268011193887	4.46099647250865	4.53249426023824	4.49033889621896	4.16880288755596	4.43152303005238	4.42014882078379	3.89305908568431	4.25113595857893	4.87792683408128	3.88302988119953	4.84953041852036	4.21523319194259	4.05414102347198	4.4731411182066	4.24769968669566	4.13627591626586	4.22786197995874	3.94111128333804	4.57149131342913	3.99596540004387	4.32052111028261	3.71464389584092	4.59544480740936	3.90373298820497	4.06486525435223	4.09834136900099	4.49381633835049	4.19244475823424
ACOT13	7.0574341456354	6.1629585675703	6.03396992751285	6.02891025504938	7.40759839286696	6.75141939131718	6.20030874100517	6.51249051181423	6.2969448629225	6.3490570316617	6.19964409132411	6.28803199305767	7.09892046158155	6.45145440702421	6.28603894484745	6.72575118528166	5.96370863247191	6.25397274930322	6.82248874603106	6.4123417573652	6.38703116760916	6.65109095597585	6.42993297117254	6.12523232288714	5.79630213255724	6.38790522044312	6.48496562953659	6.21930743191893	6.0410788109035	7.50814692199538	5.76519811554959	7.00388947349305	6.51128036643855	4.93851753786704	6.186649236051	6.47815766769882	6.15060733152657	6.61128662007475	5.14474542026574	6.5899266921648	5.64968525657576	6.18312035454026	6.11454213903129	7.14945654785338	5.891006268111	5.86054861794893	6.44616435177559	6.35541029168016	5.77094605586534
ACOT7	5.32141681066879	4.91732577142047	4.76601959431954	5.07066541510633	5.7121793039534	5.43900313565881	4.88434577450334	5.22689974866897	5.54814474735878	5.33549684999739	5.02877896857584	5.06951788696913	5.68060649543056	5.14095576090781	5.05999858015541	5.40919090008417	4.7669373090056	5.05451236154831	5.71439135701871	4.85132707960076	5.04160900062383	5.16737600802707	5.131762021699	5.31005824331062	4.73356006352169	5.15973950941442	4.98660204780244	5.22385857316808	4.71046693032544	5.19327307777542	4.767673245174	5.05626784224466	5.4474263412187	4.66099305095199	5.51202403872775	5.12914371856345	5.13313940694195	4.97776156888025	4.69129888807932	5.17127987772642	5.04264947224661	5.21558627747737	4.88824911441179	5.20945543711368	4.94505420054249	5.07362010182436	4.91381988116535	4.95795251879352	4.93577063871277
ACOT8	5.77547464367739	5.37122948165534	5.08943349602867	5.58319072816241	5.59198434255263	5.89018350017959	5.16184050256825	5.42618486121	5.82201313948254	5.33199694125827	6.04700921035017	5.52338947171305	5.80382939702613	5.95801806283885	5.8452260257034	5.66704302612661	5.58378677132244	5.71895815904866	5.73324865711577	5.55810910634774	5.85496290880302	5.85602159403124	5.54110037595733	5.49723211868129	5.18075600362077	5.97620965657663	5.56948275386333	5.0211744356468	5.29040561664553	5.14107191471713	5.21311775614621	5.63114954107256	5.35412818596984	4.51399761580878	5.55602528401221	4.7726017201615	5.69817801900719	5.63999739896833	4.96738578204263	5.43684533415457	4.82814539113516	5.1889060272206	4.95746822311775	5.0798063697101	5.0951840939441	5.5894906194998	4.95661600070324	5.03719007489613	5.1823895133683
ACOT9	5.8143939159222	5.2756019607891	5.66808242663715	5.74458925808377	5.52366764500921	5.52864933566746	5.74314176703049	5.80381810041458	5.62710442656575	5.93731760950001	5.79770269283118	5.75861521050183	5.41097144253265	6.05749179724475	5.89526121731709	5.6268111025932	5.95313532780931	5.96414997905135	5.95733714856339	6.13397563529816	5.84276919976389	5.36678728128379	5.53755525683305	5.4421471533194	6.14198211338238	6.10349091552006	6.25915589433718	5.79032000510022	6.31222585909993	5.32934864200128	5.54829786946695	5.60869540232197	5.78967162124868	5.51809640638392	5.57615928276204	5.91775046136548	5.71437560601562	5.83494868304384	5.98335038203612	5.33223248855334	5.83765849823571	5.85867256385228	5.93831817656154	5.63312904286142	5.81405456466449	5.77971578482725	6.0845886547688	5.98863172792515	5.89074356426933
ACOX1	7.14489445606912	6.49303840586409	6.7579833837916	6.5924055427967	7.20809175437364	7.2570509639906	7.25005749396899	7.23506796693657	6.51860268501278	6.68034489811413	6.3330636697765	6.98964758198986	7.48501551004429	6.49015609221111	6.73355473662944	7.1244368794063	6.16519162835326	6.53382566371551	7.55943792965871	7.10708687123244	6.6948119225604	7.00788093686825	6.86471869580116	6.84691598010385	6.32228880161158	6.84011080827612	7.09618909466068	6.76038447712504	6.58072410956375	7.62750267438802	6.49152603053979	7.36950536173105	7.37935688432088	6.71136149356601	7.00046842586807	7.09822566550672	6.70631029520002	6.80991074149214	6.4359182367468	7.26728418683741	6.50080529342639	6.86177625015107	6.16991272109788	7.30624730119925	6.30757427457546	6.68164647055716	6.1186608349589	6.67428315357019	6.77025776155249
ACOX2	6.17248009147531	5.23283910671302	4.64894821039871	5.05549979087056	6.50114837771685	6.34427810277337	6.10636182894068	6.21918267505741	5.80428318003167	5.74690017907336	5.32473868701852	5.77811416863767	6.45050282461337	5.79489551467332	5.62924831637081	6.50726895720369	5.18309010920765	5.49927624511479	6.84640702303149	5.89231617605565	5.41030056017495	6.34563147931824	6.22665664546315	6.04529972046109	5.16810855650061	5.97611604598599	6.20173724848165	5.18644374263452	5.34397750119241	5.62251040460199	4.94095272652185	6.37133573544605	5.7241764188054	4.96293830953487	5.88840807608237	5.19408956955579	5.50969948579028	5.60882530646293	4.70268517736095	5.51449867003	4.79208401618	5.68314907001027	4.45925372183632	6.27069783432625	5.12578870680788	5.43823125671332	5.60420030601514	5.77853319418634	5.01842021376685
ACOX3	4.54483752927982	4.40705440624823	4.70348071976608	4.54436281284525	4.69423554123683	4.99338511607469	4.76608498672039	4.69552047551293	4.55392539130952	4.73318379371884	4.65016132001776	4.57138272745183	4.29175345777202	4.77152760966548	4.89137132859506	4.31618456737793	4.61483239455119	4.79046197473861	4.66725037676151	4.6958453664798	4.63872226716932	4.55086638315617	4.6227098528915	5.10274095567814	4.51050778063146	4.45641123482032	4.53818212076649	4.19634868453943	4.77946083181665	4.45090487740837	4.3198742728633	4.35530452080974	4.7471471612995	4.06403501119917	4.66837585812061	4.43204026265749	4.55258758967118	4.8533201815381	4.32174418287394	4.49263511478082	4.48457979539672	4.84824111888276	4.51321779249855	4.32546249920345	4.40075876934532	4.38779805695212	4.38936891985941	4.7468614173275	4.44557355640275
ACP1	7.0275319269076	6.92658394211215	6.74762473460903	6.90956187357068	7.13988292086034	7.13320500511446	6.99232917517116	7.16382974133937	6.58790641644921	7.00499409209498	6.64694402855872	6.83650537495939	7.26126604233051	7.13521537504818	7.00019616377542	6.87918937633715	6.85821349254709	6.85596637449817	6.8266523252441	6.67260884871507	6.71024733511399	6.67844387830713	6.66450333227273	6.76908706434872	6.56868443364474	6.9546934284788	6.85912439888572	6.77775378970937	7.34471071779062	7.21926692397212	6.92735329350267	7.04174766398535	6.8544881104531	6.5845243760956	6.99219251963697	6.77306282645725	6.70882945182753	6.85912439888572	6.75149744251049	6.64183406201695	6.99219251963697	6.92854745287817	6.64037078670745	7.47989429417497	6.69626718815893	6.84857794982403	6.89281873578203	6.95383992218431	6.95536553700764
ACP2	6.09725460638588	5.32298279340797	5.2445532976855	5.10696582931228	5.87491891716443	6.2305234130047	5.93110882288987	5.72347942991783	5.86439991522716	5.56414712752853	5.32341109927652	5.40855869907557	5.36016129851701	5.56254009174098	5.68604492656808	5.25498148624711	5.26744692120643	5.16611308722085	5.548694504635	4.8620150216716	5.56945730908652	5.45696575599338	5.65639827160515	5.46259486941678	5.3980718929284	4.84252876071213	5.67896994335308	5.27060604673734	5.0163059618533	5.42561101348341	5.09668468023269	5.4498462991238	6.02295448482368	4.95974975375755	5.15989553430537	5.46644547187314	5.60872822610684	5.57257835320066	5.08213540294689	5.60192416497112	5.36383642724511	5.59297938419289	5.56834261161573	5.5893208480821	5.27038694258587	5.78507728293035	5.61277845679009	5.17190581473129	5.37645388866036
ACP5	5.95237479279748	4.81972154386747	4.21285938821507	5.09483881739064	5.97711777904544	5.66745155546206	5.02034582238886	4.97602576506402	5.26681565971024	5.00315355196484	4.75499371794151	4.73435031034919	5.14009269644933	4.13048349179581	4.35627421394987	5.4069946361678	4.4610541423204	4.44102578661392	5.73702090338871	4.6858182780378	4.42086366172442	4.95442843386023	5.40931667691738	4.41285264670589	4.28857698488054	4.65255270487346	5.05834029432138	4.56376310283455	4.07793613405347	4.67283734924405	4.45225646632649	5.27158203532801	5.04782223209143	4.25635108871511	4.90293486637922	5.26084965604918	5.18960590730956	4.23641804866503	4.06646593795968	6.0554228535993	4.49879096065415	4.89533579499157	4.73637321129729	5.50129362632477	4.88193126378492	4.59077997792362	4.69258323516192	4.9556730599744	4.71780588506223
ACP6	5.4052637156698	4.72225011257551	4.78614319503502	4.90329709027753	4.85953367368578	4.97002781430631	5.20349213623829	5.37189379879315	5.18245658523962	4.69296740989442	4.95182671044714	5.06192509366877	4.70318888139425	4.79927969846131	4.91046718824229	4.9182950213032	4.81663315998421	4.45201451011505	4.76471559363176	5.15830856400104	4.68706556904601	5.493579460958	5.1441307112974	4.81567213201396	4.9762748101948	4.90626757110095	5.01618454352661	4.69909601423781	4.68014500389282	4.79472592380494	4.6978667849528	5.13004591719784	5.07632500345522	5.20598237990177	5.49701535576249	4.54192174338757	4.7347004500825	5.00166568986921	4.7347004500825	4.89158805764665	4.93790172043318	5.131153635478	4.61539397147018	5.33802590731334	4.9324953364285	5.22832521591921	4.75544331989344	4.82535741481209	4.84208216384879
ACPP	5.69442623313726	4.74051031010375	4.90431644196277	4.47184986487163	4.47569632531803	5.23352604534452	5.39778446792955	4.70895825830581	4.80382137363818	3.91492542118354	7.09297908990709	5.29120697816696	5.25457726744207	4.01868910094788	4.38245288511034	5.0852536462747	5.64677162735039	4.52622553587833	4.11233266733818	5.13434799036355	3.53574424546696	4.21161578317717	4.31906413156763	4.37821422216806	4.90035935638075	4.27639768774281	4.07146734966449	5.15015626258239	3.85762057763995	6.63324192633297	5.44459225639344	4.09937563702644	3.19326803431446	5.17584608968504	5.55058327789811	5.01032985438156	7.283426692934	4.69480807862933	4.2791272629099	5.77046945701686	4.09877169631702	5.93787677927923	6.20905513479021	6.13960004321084	3.70643408671481	3.75676725415638	4.68960391275026	7.38974508773909	5.54732444286201
ACRV1	2.7218901235007	3.069604745202	3.31922511468186	3.25691495188019	2.91938973221281	3.00579603265907	2.76580020832498	2.82836668211206	2.9018399295502	2.65188802248203	2.98570086773788	2.97045011746798	2.82521411814293	3.20873144927453	2.97894967787725	3.01951265556439	3.21731711034399	2.97023047292669	3.21566596911228	2.70674390499946	2.89260301580606	2.92406978088998	3.1449480411616	2.91928055369193	2.85561858460538	2.84419179698941	3.03501057915809	2.94748974617906	3.57290405112621	2.90146845521122	2.94949192819765	3.08411997475664	2.931794240118	2.96903931617433	3.11877988337191	2.88247730483287	2.98870950985455	2.89401313376113	2.9079713003105	3.07032219753231	2.87513961523711	3.03695087022593	2.95354783548718	3.02140921296357	2.93886132763889	2.92079248909437	3.11166886694276	2.94397582399764	2.90970170881666
ACSBG1	3.05560122571664	3.25721910304008	3.24930800352689	3.27369973015645	3.3956825391325	3.15124138944094	2.98096120120987	3.10618201576998	3.33745274944686	3.24621388248886	3.06974763875349	3.17763067429031	3.30285445877612	3.31110361248004	3.06758777104347	3.13132602314926	3.09206965845666	3.25420395366856	3.12331704289644	3.2933505328471	3.32591451089208	3.09644894334576	3.2292676840506	3.08986265917633	3.07054069092455	3.15950618659434	3.28047825187834	2.96246433128197	3.34313953349133	3.04610903955636	3.317885478555	3.05914613990871	3.33638984106316	3.15001326743922	3.20785442875698	3.18590776826645	3.21976079475938	3.38670660240487	3.15466151272655	3.02561499099625	3.1168594533142	3.21535060623585	3.06673319382853	3.11380577911815	3.17691495176155	3.34130761119867	3.22658880461725	3.00173593612306	3.10508093522408
ACSBG2	3.10278400457348	3.2520473274448	3.259703319061	3.28567424116065	3.26436423393213	3.21493623067749	2.60204894870556	3.03905866515952	3.10781090741681	3.00515672277821	2.7219338219146	3.31260103629602	3.23024651401854	3.04433735782711	3.58459420484419	3.22798913452145	3.04195332667506	3.59250864383881	3.32079786263443	3.08029152763897	3.22215312941642	3.08100272539371	3.29743750930859	3.31847085338132	3.08302857878854	3.24612983502688	3.20505315020237	3.0682564684542	3.19495597595526	3.27644814946445	3.05699220780297	3.54369847142263	3.27059967977347	2.97828851976928	3.12082492844133	3.36526405521105	3.25414728594447	3.05403079410628	3.07932129573022	3.2178999834561	3.03877786595065	3.11934235906865	3.20138397725741	2.77885285221201	3.29983472140211	3.50999480409493	2.94882882905131	3.26089707414371	2.96634658680139
ACSF2	5.98907809299118	5.67422071361502	4.207651200015	4.99273228917802	6.36316162491564	6.62927013504044	6.0886668989525	6.12659399218792	5.16492476352362	5.70854690283426	4.59221676664398	5.57621807569792	6.58135653900651	5.14829060887141	5.1627207911992	6.15910044710628	4.50335793161499	5.41342145286591	6.79034647778776	5.70546788710969	5.36798143610028	6.32538446640464	6.15721071824925	5.81167213022331	4.9047510869969	5.36110562415528	6.49371190442699	5.0791633307377	5.636276641671	6.51409693784313	4.80202094188359	6.44556438731069	5.77304951315313	4.78771793665819	5.54748749733743	5.5505806532031	5.49344168969719	5.62967370078224	4.49498578973856	5.66993573254498	4.70047772694764	5.55398573384805	4.73982064953886	6.58487793914551	4.84674233647831	4.98759059862754	5.33514668178545	5.41275232118885	5.31017014255206
ACSL1	7.35517008385379	6.57244088367747	6.40073965121428	6.6304844219856	8.6887041080142	8.32097407593087	8.17241460648772	8.01400094609553	7.12032790946874	7.12678615334829	6.76529390906482	6.96721080896246	7.62375006012565	6.23435339766216	6.60873815482028	7.09167450902119	6.19228880642337	5.99056583124114	7.23395558098784	8.02450841283171	7.50230445847964	6.87296836970252	6.99748428026155	6.59990911059773	6.29143604925457	6.6642427233226	7.18969466803633	6.67871464526829	6.76331206477239	7.74178805645194	6.75836066954515	7.21819347956801	9.07751563955707	6.36236310230332	7.24320529266996	7.68396683346478	7.17868223041543	7.47305580471506	5.99154291346108	7.84381698740458	6.48037176130086	7.69962235916495	6.49031976770608	7.91555968449139	6.81146032295497	7.25376706251207	6.92438792236214	6.89528181155077	6.93913167040465
ACSL3	7.1010124460909	6.88828855471957	6.86820747897788	6.67243516663441	7.20235869594219	7.16503711959258	7.37974715606928	7.17977738871141	6.65623559516562	7.40727527437754	7.36714042975235	7.6636719173921	7.21370629563602	7.16525874667523	7.41958614660138	6.9036229519955	7.14375893359262	7.31215854515216	6.87286775262703	7.30144035576335	7.71953254778387	6.84027496582828	7.27907333952377	7.50637832774434	7.41725252699497	7.27062553617784	7.17798073743274	6.92694670208834	6.91265049671117	6.9133826008578	7.27062553617784	7.20272935049042	7.43694024681419	7.13442706480612	8.17689298349704	6.87790034131801	7.54425804267849	7.54329187397607	6.90827031780263	6.94471613640572	6.78358617649576	7.28010033289206	7.01610843556111	6.28453745828006	6.98984723551554	7.04503508086551	6.79079962053332	6.93432836747903	6.81785495384022
ACSL5	6.3129229316897	6.24231477438557	6.59137807278047	6.67426561302448	5.76735769274637	5.83375937938005	6.32209419616664	6.43420446788905	6.17909453067956	6.58826004924052	6.63287128752852	7.24054058171832	6.36100745680159	6.46332688722505	6.66565335127834	6.16587046073718	6.63167345711266	6.3117464457149	6.43114560280343	6.75179417076843	7.41387891058071	6.38281819640146	6.79029340257547	7.18633604798765	6.63690879446755	6.19473094807436	6.75361035650347	6.24115925977371	6.77501187732335	5.74003189468988	6.25421786600447	6.36449620224433	6.26721060665287	6.07619580184767	6.19424272610257	6.02464790578456	6.2445176943338	7.35503591304756	6.57065973592532	5.13390484932513	6.20483323711452	6.15099691151821	7.1385378742031	5.12852277907581	6.55909792949241	5.82495713023786	6.07663786465122	6.59762982778775	5.7450731860029
ACSL6	2.75086116408506	2.88513704744277	2.86163825094126	3.07393337123124	2.83137084995508	2.90623758298703	2.90385777069511	2.87466209750333	3.0514286495673	2.91399500166071	3.13593713722566	2.94950299065863	3.03785382145591	2.87096204754128	2.83141556892784	2.96845619053603	2.80350578920789	2.72024918339482	2.91869228624392	2.86879839369611	2.71220439939737	2.77440049314667	2.89978000114256	2.87673626268863	2.7841881124567	2.9086503245884	2.73972676313959	2.90761390635988	2.76668946640428	2.88123527829154	2.80594806597056	2.82023792040685	2.8408353576939	2.89145431373189	2.73415618284481	2.98237875101559	2.84688886649279	2.60968136091327	2.86187708920473	2.7060188901407	2.84716708696987	2.90226225365362	2.86247243273284	2.75494330371652	2.78973857073047	2.86181725972894	2.86821552582103	2.9251385768928	2.92374505986486
ACSM1	3.06077133801956	3.47677403962741	3.79910347588983	3.44327123856914	3.55634471819223	3.32742523509421	3.13190524160505	3.5004909451362	3.46059290386786	3.35093065774059	3.37027989227253	3.41602522771918	3.23656575870184	3.4207827814428	3.34462585877536	3.55689233637813	3.46480333028439	3.31881684068368	3.24273936084117	3.12441613896072	3.1441785385992	3.27322180856513	3.78634981131342	3.20781480739814	3.30207852181386	3.27190845326424	3.09382961108004	3.70551734377481	3.28228664753497	3.53293760259106	3.38652197956391	3.18909667693158	3.3491280234088	3.52318583111929	3.29743401200524	3.7602007772375	3.48200212972763	3.29452105063095	3.46212737969509	3.84338688150345	3.8554492914036	3.85493175139394	3.56168196544573	4.0366290391398	3.5002972124141	3.66014304203694	3.41208810928054	3.35065290259973	3.60176938359416
ACSM3	3.51601266989222	3.08878035582085	3.299071545556	3.13730389160695	4.78172140569765	4.77846698700131	4.8399091655479	4.59390473665365	3.64043189469882	4.23199829057655	3.70727403279875	3.40380097295899	3.74100212560493	2.95279504037036	3.63179019619133	3.63848241594822	3.22471961317713	3.2203720835799	3.34826613958595	3.22630958793861	3.23088983425942	3.66277103272218	3.31589430570359	3.34901585941378	4.81647587189961	3.42757420058222	3.14755203879542	4.02915692221917	3.89642377249301	3.54348127023999	4.69770610986387	3.02762338129233	4.63292370721516	3.50853948440243	4.05274185526749	5.1686665023868	3.59379358065446	3.37915897722363	4.04997799832761	3.9831613994305	5.06324167643157	5.76173385165222	4.30809343128552	6.89234701271264	3.96179680526749	5.03863767777288	4.27300408398518	3.81637682821383	4.45701015387754
ACSM5	5.15924259166113	4.98065166436961	4.05814117350154	4.23226999450549	5.20792413633176	5.16592354433485	4.3021611970986	5.121375595138	4.50376152497326	4.50852912720118	4.21942058148248	4.4686411811734	4.89735209537922	4.15860296946787	4.67145199143931	4.75449243360021	3.59588265804863	4.41498633432124	5.11504213083742	4.47501687234745	4.1085235546099	4.28127417618735	4.3565505536221	4.30348089620775	4.05158333059775	4.29702784740217	4.45432160143553	4.18059009831282	4.56610439495965	5.13546633073917	3.75248353153236	5.22015504196962	4.81155957927987	4.02253089559518	4.58003704140357	4.66143337990585	4.59672350342117	4.44660064218135	3.97617466145354	5.36684093121617	3.98478356440329	4.1592552118621	3.35845728296367	5.13817133698548	3.74766108871235	4.114700409095	4.10633591562275	4.06578339061785	3.81190362640989
ACSS3	5.97807010056732	5.52131123075211	5.51537578376911	4.67629766138919	6.1393720650328	6.65921184017315	6.59677854874802	5.97542537120564	5.4501106254382	5.49177209310208	4.63682139352032	5.33596555495137	6.48444045462678	4.74337453236766	5.12305447918535	5.8717374197224	4.68972420129312	5.37860465487527	6.15992554038193	5.50066470909301	4.39446256353892	6.05164749260212	6.01710151649304	5.47064170520796	4.97323092287578	5.37472799121102	5.96061723057991	5.70168173462751	5.41496186502587	7.07925449360948	5.52046794982394	6.38735410961824	5.80854396371432	5.29475255741635	5.8351884403698	5.89658717418608	5.33843364196198	5.25553213458819	5.27241686242908	6.21718124832665	5.36654723872007	5.77824399527635	4.94447770920227	7.57779430987638	4.57281175967745	5.3070044947485	5.34330289953958	5.22901453846213	5.64301353932789
ACTA1	4.27249815370602	4.17354438018661	4.29884324475902	4.06544152526774	4.17148483613997	4.06001177148993	3.91885242493641	3.95348978441869	4.09634975167711	3.80161010092387	4.02853560070539	4.12022338068683	4.24695531074539	3.82375410934363	4.03323262285084	3.98708675718229	4.05925346494073	3.90253572821898	4.04924589991415	3.935278751089	4.16801240151312	4.25444875268683	4.07944516548991	4.27286116593011	3.84667045933857	3.82401325432859	3.83054790612913	3.96129295635081	3.60741913504622	4.00634868442034	4.1221161114495	4.12568487282066	4.37519827677938	4.0235420821239	4.33604284322143	4.1770193489474	4.29868845959169	3.98708675718229	3.89350778988657	3.76041268514377	4.34340817894636	4.19241524665405	4.08531088675751	3.79042226091219	4.05688157062487	4.16299603989544	4.10521349942293	4.04514140760625	4.28600722521972
ACTA2	7.60623644440819	6.77543113653241	7.13072989540528	7.27392871932399	7.18879983393787	7.42747953299819	7.18683434494615	7.12999189143929	7.93847759517049	7.13593920366868	6.81739443836516	6.02575192078637	6.63530454840587	5.90691397392019	6.13745877898656	6.95766229108372	6.65880164139376	6.44982950078242	6.1979832574028	6.35722348516163	6.90390919222392	6.46950403834276	6.76424110807561	6.2665193972503	7.01434475390081	6.65831042409326	6.25953593222984	9.5518381713009	6.47345673366793	8.51195106241579	8.10813228122609	6.75580481961859	7.33518551538882	8.73737100088281	7.98421325314667	7.57555086565038	7.24369701532586	6.40833707019828	8.7010169677986	7.72447393375655	7.6029715549256	7.77524004830719	7.77895374839981	8.81168757186068	7.64535541340195	7.1685546033154	8.64668796948529	7.30342955597723	9.09687304205126
ACTB	10.2583344820715	10.0735613068437	10.2037232732166	10.6044030762397	10.3110391212925	10.6520750402606	10.8230713963964	10.7598763959135	10.6232702661144	10.2455206803422	10.3983097130944	10.2894521995182	10.2455206803422	10.0981719313582	10.2239532564764	10.2138939153261	10.2046803555039	10.0056025291645	9.96784248535654	10.0742281347933	10.2894521995182	10.5702379588027	10.1567136408949	10.5946237443198	10.2592687194136	10.2894521995182	10.2689133548804	10.7533905412326	10.1437650015949	10.5702379588027	10.581609625175	10.3617828730293	10.7396397738344	11.0988103639429	10.7396397738344	10.8369400948115	10.5020052322425	10.5560233758375	10.5173629841641	10.7396397738344	10.5702379588027	10.5020052322425	10.4878452158145	10.4107372419633	10.3983097130944	10.4107372419633	10.324110135681	10.2787707998427	10.4435508291655
ACTC1	3.8334519896744	4.37754128768856	3.94186292106407	4.07280095370102	3.99461941215705	4.35418006598531	3.9911793576846	4.01499765460368	4.05520218729187	3.71404304978678	4.08621172706329	3.92317212664576	3.90466944653214	3.62778869345983	3.83875209488751	3.77315526941886	3.97964522589189	3.68485809734981	3.95367199877265	3.85724499679824	4.12103323340169	3.92550762554547	3.86151790572758	3.96298101365326	3.82319414543313	3.81705078230409	3.61186812183738	4.16693543239803	3.55252205399727	4.29265461557665	3.79914192085054	3.73389876800835	4.47082490770208	3.6270720672008	4.35622453559941	4.04764069424837	4.15451181129954	3.7793379110917	3.76366577211547	3.68893627088267	4.4634875265612	4.26207751222019	4.09626487975683	3.41545302898295	3.73485819201703	3.93772242400603	4.24664651367109	4.27573219248892	4.37530197516408
ACTG2	3.33091262891125	3.14684573414827	3.35461626806036	3.16539398339707	3.1797301465481	3.35611074348315	3.12746546952009	3.1348308057367	3.24295405652873	3.14229237189199	2.92906527958185	3.18379921373741	3.21027603342964	3.15761939870482	2.87367853748485	2.91256973332359	3.14631178354225	2.85105088055525	3.03092289540991	3.0533797966932	3.33838815611493	3.19292020920878	3.20252174411835	2.84597822604557	3.02186171949721	3.05289044406035	3.05085283345767	3.32328476411631	3.09907367715108	2.96406842443657	3.14185016985051	2.98872884471179	3.14486494340982	3.04427620728125	3.20855018958764	3.00391486041025	3.20594236529122	3.01991367298514	3.19709722281233	2.86244986651334	3.39172384748741	3.25888190356425	3.10983579963089	3.1832411181863	3.08662118393772	3.39147641704766	3.29942741315393	3.04065067933281	3.29690290659641
ACTL6A	5.98739757154718	5.79125969500662	5.62004243630668	5.39019766956022	5.65580002229973	5.63623777406552	6.19629875117909	6.21198844193827	5.90486707744166	5.9818249628783	5.79646955355181	5.82343502853362	5.88050466128781	5.58761406442368	5.61416810231097	5.79533718272376	5.79698873416379	6.17917220635486	5.45057727038276	5.46684886274444	5.66784178319338	5.57418887396409	5.94243725998277	6.0281227585464	5.93664174198151	5.87221982313174	5.43732230307465	6.47990119247326	5.86592408118764	6.29627702997135	5.76313367056175	5.60116305353887	5.79153482307786	5.00246695193463	6.09743530459907	5.88906146961543	5.87221982313174	5.3474839786085	5.91913815956109	5.63350351796365	6.25379552129791	6.13268310307676	5.94085147657854	5.74902313848211	5.88355010821587	5.85662738245734	5.97110090433586	5.90940081499097	5.88408321617661
ACTL6B	3.04013732642451	3.25382747019295	3.25505990214709	3.36648280286905	3.19244723414186	3.18069375855554	3.01599379700134	3.0928408336294	3.11214772171468	3.05782899354022	3.2309358526262	3.25529347470515	3.09478080271074	3.10473298338888	3.10996738802416	3.09583386615123	3.36673833268139	3.1397932025966	3.23220956145623	3.13451067061125	3.28414970827894	3.1969103714449	3.10411972988592	3.09805568377756	2.99301441036439	3.01940060024862	3.01984392718481	2.98185978635537	3.12374587813776	3.2149623851392	3.0359821382932	3.09694079520276	3.1507567980469	3.18196534840778	3.20568657883469	3.15008449598751	3.2749194378518	2.85221136906368	3.11261439227781	3.14165961825321	3.18391885605749	3.17881652397709	3.20213570592576	3.20451689912288	3.013975537265	3.07746995020747	3.06360769999424	3.17739547141379	3.1331777281196
ACTL7A	3.2243181590388	3.42197803363334	3.4201393845594	3.74902916855375	3.59348390273584	3.57340079253784	3.32502677899394	3.34501202862827	3.75226810717135	3.51573152505299	2.94732061638978	3.65501267343592	3.16406942187342	3.2512684543356	3.28237418402871	3.4293338556366	3.48861783753047	3.39814416070336	3.176473364097	3.60471854981883	3.96816849838824	3.35144411115286	3.25315850133865	3.47972943097112	3.21463639483454	3.16024154154573	3.22121161178934	2.93408388068491	3.02070322135013	3.50356636369181	3.41905632935057	3.39629255380126	3.5499457775767	2.99385454440596	3.42719960093336	3.26393273402722	3.49780170525794	3.1151124107876	3.2170912852034	3.40275772654548	3.43195260635738	3.1713144010578	3.5589945773416	3.34014517862352	3.57665863283082	3.22326205199795	3.34638629834009	3.42607760222195	3.71332374391187
ACTL7B	2.95151365036836	3.07671349014765	2.98375404023655	3.0880209029832	3.08255095836041	3.12102170881722	3.02718239173032	2.97175415727266	2.96017678413561	2.81438034738259	3.02889503491574	2.92186523164765	3.0276353308789	2.85465787705759	2.96097038705414	2.85357000827553	2.91186281443848	3.19720699805886	3.06671298669877	2.92171970680818	2.88039674690235	2.88705372791432	2.93853191354308	3.1965074680338	3.00785064179994	2.96081059215891	3.28915535911539	3.04159501292598	2.91109238007386	2.93904712201458	2.94527882563562	3.01158686941998	3.14535764233393	2.86735138894881	2.9462188655588	3.30646270705587	3.27560430606085	2.64106516890829	2.90580666223256	3.08552649443078	2.85882354416816	2.68416371023133	2.96479550522985	2.86193605143436	3.21267573850254	3.07543808527102	2.78791013718014	2.99155884616103	3.09006548701052
ACTL8	3.37590394146989	4.24610522019718	3.45765223467392	3.63793623651593	3.43607714190897	3.51441024369377	3.28122276061484	3.21674501604512	3.27189380292655	3.21588039068348	3.30420570340952	3.83052504986775	3.44600368940126	3.63290711971375	3.46948955724088	3.35151571290537	3.04758224716223	3.50662843764694	3.49886039123027	3.43333203390645	3.7696309984562	3.24307921636743	3.48873577195429	3.50358692270019	3.32782747065635	3.35058960041748	3.59253818945711	3.15272732358307	3.19067887790672	3.36157623938914	3.01135087531854	3.60171468916256	3.67745648816291	3.11476624041951	3.4921375678003	3.63401246514271	3.08427758275844	3.36329540092196	3.61638377100314	3.76415146175666	3.26782164325021	3.5159710114193	3.71920052076866	3.29466468020228	3.55171573179643	3.4715275945948	3.34858786340606	3.28536401063778	3.15417411910861
ACTN1	6.43679736136136	5.46100247308252	5.83642236652754	5.71680504821518	6.22833206663412	5.77690496019508	6.16097085918285	6.10369375251302	6.05483105736835	6.07730383151296	5.6910671285398	4.95019322336066	4.83548321107065	5.00622881308297	4.94101380505272	5.04672312838604	5.50985995232263	4.78509895255564	4.69981763674284	5.02405070431733	5.11799494090606	5.26795734867864	5.20556899077812	4.88247448975734	5.20459461288269	5.39037574583643	4.79710244607894	7.32899167533442	4.82869967486282	5.97854965485778	6.54314552727555	5.07173433204179	6.59749106436966	6.26765574042668	5.54608309052739	6.7409392416857	6.11439274681244	5.57990964989051	6.73700144026716	6.43277318546114	7.17084361473999	6.78345713676228	6.72414610447992	6.54902723758731	6.01416647645825	6.87646365011914	6.45021247471137	5.64703639553075	6.84989704671083
ACTN2	2.73260622278895	3.03651723479426	2.96635129045767	3.07845928751049	2.83795088716071	2.89711348293887	2.74729440333004	2.70424521181631	2.79987918135124	2.74995888656893	3.00305084870626	3.06948452511254	2.96903576689503	2.9934008465797	2.95655669047809	3.0304727091377	2.78297994023839	2.85665691111531	2.80557264437924	2.76083560956643	2.99972852449209	2.89762843005795	3.03268221459416	2.7859494123267	3.11468362120184	2.87247923453803	2.87901535820613	2.81816679615006	3.01887326989904	2.86428825493135	2.80298819076465	2.91944425334757	2.90540916651691	2.85095926343264	2.9677096138789	2.70862405410462	3.01402641722863	2.95791403214153	2.77750657706021	2.85971085653051	2.78940988562755	2.87194795206312	2.69097088864563	2.8721613840916	2.63767017477925	2.87333159387116	2.82574514859668	2.8634400019405	2.8534000928375
ACTN3	3.25555283404856	3.38408457279586	3.38602749351704	3.4522380539955	3.33231609699718	3.40370625826213	3.29248967988259	3.23831777493769	3.22866469508263	3.20181512922493	3.43898372429614	3.37466130766609	3.33093980317095	3.26082230800744	3.30659543107692	3.31008595175974	3.23178574701848	3.38701999509942	3.27563671757293	3.11084460924917	3.59089897097474	3.15278954596796	3.35588294287367	3.3157252163926	3.20397957855487	3.36355987722372	3.24802769295701	3.01871003131316	3.07893293048979	3.15863897338185	3.1481634849884	3.29815089628425	3.30891900070321	3.26648678390804	3.26811497717427	3.13566262253703	3.23330586247304	3.11955138255622	3.17005699121905	3.22666145352656	3.17747447682614	3.20159546055607	3.18487377725651	3.16121258918814	3.08615182570103	3.20903361113671	3.27037262553493	3.26747952923752	3.41482864335986
ACTN4	10.1909458462585	9.68201113369237	9.90125339997167	9.90266167638971	10.2063766480644	10.4761529906068	9.66874211689941	9.87414793003934	10.0477726935174	10.4284091713382	10.9350675492307	10.7531807950023	10.4144421381253	10.5139859353523	10.9350675492307	10.711535456915	10.7908215378401	10.1990453652929	10.7727535608481	10.5306542309776	11.167670417663	10.7299713101111	10.4613621202619	11.167670417663	10.3476620963457	10.8662116345855	10.6945290655402	9.0330669920023	10.4808105089148	9.58530698336526	9.78418786642828	10.8153220930284	10.6189129876981	9.43465992602458	10.711535456915	9.86386985222063	10.6402918505265	10.8662116345855	9.82876570339917	10.2419467378483	9.60444880851482	9.85320319409528	9.78418786642828	9.00557788060421	10.4808105089148	9.81698140233016	9.79619114142826	10.2860726126257	9.84159932754538
ACTR10	7.69208794081094	7.51866982629187	7.61359352685284	7.42414474778546	7.72123903746512	8.01533023439586	7.90670741281764	7.98589254533003	7.21924181329058	7.92111578493123	7.79383223911384	7.85710846395507	7.83790068492281	7.93411919865643	7.77250399001693	7.55292149898743	8.00219755030158	7.90811625485084	8.24206965816989	7.69985580207289	8.0449722569342	8.10500175471674	8.07319082010221	8.09620675559558	8.02534674335739	7.78277890053738	7.86013746417677	8.07962432045289	7.93887714900066	7.49573313010905	7.91618355602628	7.8614765934518	8.04950883952444	7.92547978805535	8.10816352704528	8.28641748367718	7.86768629877047	7.87847724859465	7.5742820308818	8.00828370716982	7.65407928073222	7.71866308023442	7.5742820308818	7.94658375666465	7.87275008614326	7.54662878076102	7.49573313010905	7.75377729748515	7.79383223911384
ACTR1A	7.63991865029923	7.02926143825965	7.22922585628727	7.22951090504007	7.16520909255153	7.52251626830669	7.5049929272976	7.54690525069849	7.8183392618364	7.37296011147655	7.48119940740527	7.41429959290009	6.9287868294962	7.67987347436739	7.30716614183676	6.83836404446059	7.63892892032395	6.86359039237336	6.97810230156403	7.56762299840499	7.59623916644211	7.16876996301082	7.41619035995021	7.44952846483605	7.46965015945606	7.41894521139831	7.27175796194465	7.37296011147655	6.90795449053029	6.69824355292375	7.36074419461834	7.18398350400685	7.9204453035373	7.6110836479621	7.31914667683496	7.71382903487641	7.6110836479621	7.52445300126068	7.50461247951097	7.23247007845303	7.54585025669058	7.29153775035437	7.23701768812217	7.05699780226836	7.39836544600503	7.71185584400774	7.59846396686214	7.1461813379619	7.72067695996504
ACTR1B	5.94004185105997	5.84600198260849	5.83079851699744	5.86465193660759	5.85554274536262	6.55854959494368	6.14176628555297	6.09044094446619	6.15531818197673	6.12127519442749	6.10122060236009	5.73763151236686	5.68102216158434	5.89383119377157	5.99785174123326	5.82403668126582	5.93756294127378	5.76212429153827	5.74253134969465	5.87710473412317	5.91184086600884	6.41524655550777	5.87835184610211	6.69317433670195	5.90216512115266	5.95321825988162	5.85083614875919	5.78172770412155	5.64200943580096	5.18742180406602	5.98380641605989	5.95815982388841	6.26274535814707	6.33984391483325	6.12292628942216	6.05960113123726	6.40993707783922	5.78406471070465	5.77254705334423	5.78557702932874	5.93000009791576	5.53537339133682	5.78118330379842	5.41977783186606	5.9728959053208	6.02019754993265	5.98931652560294	5.94993768337431	5.87673560147978
ACTR2	9.39785202214404	8.55114964295987	9.33116134361739	9.54301432448339	8.76982123565166	8.72664384677143	9.67721630342629	9.64279280997971	8.80031105948796	9.45712831427615	9.25294366160491	9.09918786059958	8.67635940783492	8.83744639188536	8.9539755951042	8.94905380599322	9.22770835714168	9.3041380630477	8.85650022987749	8.87531326766707	9.00220801486481	8.91192324990601	9.20226705019303	8.94312149117677	9.69179576715395	9.27371929064067	9.17272796407505	9.52158482167182	9.27957087475338	9.13877652742492	9.44263019341079	9.37562370930378	9.09918786059958	9.48290367930926	9.39483483297734	9.67417420319893	8.80503023051503	8.85125273413417	9.77736196166982	9.62274874491439	9.54313713575393	9.32120843116337	9.44263019341079	9.41468066701136	9.13877652742492	9.05731785543917	9.38369399586075	9.14560801525203	9.38369399586075
ACTR3	9.62781928818006	9.0324821863088	9.56243429935903	9.77904292859613	9.1237385133316	9.33445899625931	9.71073974496354	9.65986230848693	9.27037376852329	9.53466826611202	9.77985103776515	9.62321739579071	9.05321779788571	9.51537047706047	9.23177103042696	9.13440181847687	9.66914641871183	9.39865597965456	9.13440181847687	9.31030475166031	9.55382514916427	9.3782198601142	9.32078720808088	9.46165204384042	9.53466826611202	9.46890157834424	9.65172948726904	9.57771742372141	9.58418326755491	9.44303345336981	9.73946167879442	9.25987148640169	9.63471152562205	10.2210585942672	9.71934061873566	9.86394658793755	9.68109968045104	9.53466826611202	9.75212263695713	9.60261820526238	9.87301206829765	9.60261820526238	9.8775954713089	9.50735308402108	9.68509412804945	9.4276826155124	9.97366328178222	9.55382514916427	9.65172948726904
ACTR3B	4.94160007041437	4.81435450164369	5.03033517175827	4.89513203608991	5.14600867346242	4.89782431787102	5.09819611324049	5.03468661163593	5.08056598037345	5.37814013125511	5.33260858961756	5.59226312566144	5.44808438571867	4.80593084595398	4.90116822513078	5.1441181539298	4.85305610053417	5.08805357549414	5.23652760084446	4.76584383207983	4.88245275966266	4.91589166870472	5.00932557767547	4.68762269499782	5.00168618023407	5.00326788899598	5.1010436785495	5.15196572913715	5.66416485133392	5.17628556751218	5.35546033248338	5.13954653544068	5.10070234914722	4.71228323097615	4.95629600361968	5.55411952546878	4.79819999560933	5.12245187129672	4.88547528601254	5.34420952465205	5.07832387110697	5.19876560723946	5.07795963899144	5.59127644518472	5.00737821525032	4.7917142631167	5.1387214849396	4.95351229728657	5.2583851606206
ACTR5	4.32014602161257	4.20001929893568	4.29020541181055	4.18739105882184	4.38923137041957	4.14126114215441	4.3552573546659	4.37089896781446	4.37969779201052	4.3505560387984	4.17340745773425	4.27301031467289	4.03349977235815	4.58393122624367	4.17622112068021	4.22478017177432	4.34214578758599	3.922313043383	4.36837996086529	4.50612540251571	4.42970105562042	3.82054341789056	4.02628844456817	4.38911287932571	4.54307483686162	3.92100427585731	4.23401316156123	4.08208222773562	4.31333355447992	4.27301031467289	4.02206397142106	4.32523619285584	4.27561723978248	4.23694977500913	4.26110876849686	4.35915446044905	4.59761415044077	3.98892725086363	4.08671206307059	4.39257164233546	4.10261340127344	4.33416414681625	4.04029075921891	4.12523239291586	4.36434521844197	4.07136618652623	4.09269700641231	4.34461462742374	4.34214578758599
ACTR6	6.18320131835428	5.96634393770273	5.80278158449564	5.79691036134582	5.84010121634108	5.86943140444649	6.29066560927015	6.2660261734558	5.79100054141222	5.90408688913361	6.03677147630974	6.24683789374272	5.94128313515611	6.07359494652842	5.93501277689106	5.8535630266684	6.12700774134086	6.19629479950775	6.02832231879579	6.21073164833748	6.3398385253457	5.82990434390849	6.05248343154065	5.68998861130312	6.02832231879579	6.06296214175694	6.39090248001163	5.98286662865478	5.7007776341377	5.63015577095101	6.24683789374272	5.98286662865478	6.28029195789968	5.79114110931254	6.517060084995	6.23867080218523	5.99212191785111	6.02017946728144	5.78886154360334	6.0081750366643	6.08633775690572	5.68358062568574	6.42732965557472	6.0563041431327	5.57634848446139	6.07827824306032	5.94475184526229	5.86274820003749	6.12421392612156
ACTR8	6.00219370283421	5.90782778869464	5.78584660668072	5.55751013135389	5.89776421649177	5.70861008756184	5.80078124812861	5.57999644655109	6.03306858051819	6.21685015353371	5.85060482191568	5.58335939543856	5.73341472177468	5.8696905714309	6.02224142212027	5.79447073214921	5.96410590108407	6.03862668247041	5.67484706371318	5.87923197721642	5.66007378420826	5.81100651893368	6.10260871243115	5.83882245599937	5.70137661327725	6.078495794778	5.62589408722154	5.7719128510702	5.82454629393227	5.98388362286456	5.57359677973807	5.85060482191568	5.9529880290139	5.77046392612715	6.0111588053803	6.2047665619285	5.90822343759588	5.83841909354504	5.96601038019576	5.75904621093005	6.01841691007474	6.14390307330808	5.68016448345438	6.53322742545715	5.98631105604086	5.80798389282991	6.1342458779577	5.74909833192577	5.89818430950168
ACVR1	5.89493401302833	5.39941614099908	5.38541392320941	5.23277323710821	6.12997405923307	5.71977657395083	6.15521495410995	5.92698572371412	5.17560722444649	5.92795007348662	5.65474173722422	5.393182589105	5.78302377812209	5.07024851196555	5.61932492984216	5.68859162061231	5.67903464776686	5.51908160313683	5.6575044066257	5.59052259736082	5.45637933252594	5.76291663458793	5.75377820199571	5.48445271246176	5.72819662484467	5.44407137376841	5.82078817717701	5.88487505265076	5.57518249974415	5.59179320214503	5.99280791752068	5.71477519107386	5.77542951000547	6.3435668220266	5.61899629373622	6.15931434677837	5.55025971345612	5.93933023764315	5.75459746366215	5.90451283174033	5.87273009578189	5.81485146615418	5.52027378477635	6.28318019066865	5.50726912962345	5.87779793586782	5.89775139190697	5.82470244985965	5.91251916053199
ACVR1B	5.02742149731549	4.77271394276384	4.81778472318316	4.92370898309694	5.10449504593022	4.87561263835818	4.61161039789352	4.58489883984792	4.82089066560693	4.76823822170494	4.71065288578487	5.19267947857916	5.32860977381596	4.71523727483676	4.98472580489447	5.0335928585111	4.71042879746205	4.93062079544224	5.12425078991523	4.8409792335851	4.76661495836259	4.83016747932402	4.79255644304055	5.14731463845284	4.73012074001402	4.81941225445873	5.29469068686665	4.58850387745447	4.54198714217843	5.1748343079037	4.9791625876123	4.92163131698616	4.65107104756302	4.70586310659493	5.09173537134769	4.73789599603784	4.57804564933786	4.68560934881705	4.69050624396467	4.98557534025027	4.62093276256229	4.74403465357978	5.00733741826571	5.1135634003249	4.66298019683839	4.46127052829787	4.81941225445873	4.707761914505	4.69399323800228
ACVR2A	6.73352250954767	6.8285402729654	6.80876951647281	6.31022774618329	6.82038383647892	6.89134286596449	7.16385195658057	6.94080835143158	6.82908709788184	6.64716740252735	6.48648131006793	6.60273020393955	6.69761847631531	6.30017885751032	6.81971755065357	6.87748102555559	6.89295269251015	7.22926425258901	6.57427246667294	6.58658396542701	6.75177141970638	6.36087212744969	6.27985815994102	6.46716322246213	6.72071873966207	6.97998913365396	6.9485180505197	6.60959110610078	7.45410845980827	6.53342032876045	6.83160188564811	6.54605305206594	6.60331603315932	6.9339295888469	6.5833222383532	6.57865101688409	6.58460064717397	6.37040973863808	6.8125531075147	6.75047013580391	6.49248301767145	6.78858196871745	6.56802464914796	7.14236003266207	6.42481106323532	6.72346066700723	6.84632986909577	7.02712056260808	6.94319269905499
ACVR2B	4.15274561354774	4.19120266956068	4.27171449425467	4.47205655052954	3.81220384560132	4.11024426499047	4.23976921921975	4.1306104459388	4.15387238210729	4.11561001868529	4.19057296059802	4.11692367374435	3.78522377124637	4.42307510543236	4.31896114171637	4.27558452367741	3.99962795754315	4.42278049308431	4.14942213584847	3.94837720947674	4.14100128290628	4.3932844568205	3.85676076956795	4.32465418032801	3.93497984795474	4.49244421289139	4.35387580509044	3.7832282876099	4.33808404321223	3.80314942256203	3.89346870810334	4.09812848598392	4.02442639691715	3.92660469692804	4.17806723644712	3.63587211148828	3.70216408997597	4.36821100591998	3.66130575748561	4.05383042932481	4.03990944585631	3.94559549288698	3.91206248742217	3.72425141571939	3.90959278390979	3.93147970125351	3.84596871724196	3.96825064242953	3.90809972133124
ACVR2B-AS1	2.8690023764593	3.08610857404709	3.58726478620992	3.2949479804457	2.98138227389225	3.02780414150714	2.95108656084344	2.90335276623744	2.84521088811238	3.06719056009547	2.99410948777009	3.6735266951134	3.18623209266523	3.05502963995815	3.03621507135455	3.29268551469839	2.87448951446173	2.47676534586313	3.41998449591603	2.94753001992592	2.44660409807921	2.86485424440006	3.24014997759255	3.03769042404304	3.07619085202465	3.18120658449727	2.79493798507482	3.2711714136415	2.69608260803642	2.76260491564874	3.02890774129767	2.72706971171022	3.47773018446118	2.68849088293162	3.69910260652424	2.93342906438068	3.04861341438472	3.08634349902334	3.18844234607063	2.68935926997281	2.82058102396544	3.20227658517904	3.00161427168606	3.3291965438073	3.53131663386238	3.15615906712891	2.99987826623895	2.87067281335327	2.8889379785505
ACVRL1	5.41983766037229	5.77233672561906	5.24309349793656	5.34988106356832	5.58095456513143	5.33292449858108	4.87745549981081	4.87884477877195	5.05545748895749	5.49283411198454	4.93960434690791	5.54407389175928	5.09203032307895	5.5916159709082	5.64492476561908	5.21322287712317	5.52639448946018	5.29680888388904	5.16994962859772	5.63349168163637	5.44978801743543	5.31064264425465	5.54081668679307	5.40826327208169	5.11830263579726	5.13382698755161	5.41642267619441	5.76009665760472	5.90510726294378	5.98083324288883	5.10547334532262	5.7002817736199	5.30926208060065	5.08556034546278	4.97246206141674	5.36838485221361	5.16419406271812	5.40389758899358	5.19365718154802	4.91839482204465	4.79868966890923	4.72935994554628	5.29002005864015	4.28636209751931	5.04625621744257	5.18777430959378	5.53451861398097	5.67541315598614	5.18880290939433
ACYP1	4.49849167561209	4.3549092493667	4.28366770848194	4.19279623499765	4.35211420104106	4.10478517241905	4.31780471128336	4.30514287298282	4.10346507485888	4.41115987040345	5.20430987039457	4.84244026435408	4.69978527821047	4.63031497369686	4.91454138309429	4.34005195752777	4.31845771060981	4.53402035564727	4.34242288258588	4.48665487836803	4.48470922649468	4.41513900622858	4.3122863798903	3.90914832171241	4.60310470400507	4.97768182629916	4.07515365528295	4.54897597633184	4.50313755081488	4.3844315048464	4.45926605886584	4.46036386966979	4.06905410519429	4.09659802857218	4.56705189021817	5.43288500919007	4.51468124694069	4.33502550983495	4.12394572751196	4.28275748761011	5.20967790732062	4.78181484852905	4.6141017491457	5.22821859177403	5.18794100090768	5.01096639661147	5.15293676146186	5.07653277264433	4.53654494175434
ADA	4.03197028888308	3.83330905947654	4.73634133167466	4.67682525434809	4.02678707151258	3.7367852750923	3.75965499674519	3.82173788095808	3.83133376646222	3.97205493987781	3.94569791923684	3.54741607199088	3.71845677976451	4.02980487842841	4.01325500382725	3.79057198017576	3.99557436296444	3.84531128953987	3.81997877171803	3.60064198589159	4.06543848547818	4.04948002956136	4.03038341822595	3.79862684002826	3.67006120599794	3.54232790159341	3.75405957849682	4.44428003188002	3.41234836781346	4.20456909965237	3.70615213979295	3.8015768626886	4.52904406682592	4.09837661727743	3.61995072006853	4.00263699297299	4.1803282568828	4.02225330527014	4.27993280986525	4.01076028769461	4.31296361914407	3.76754200529323	4.10288448018702	3.47539632685832	3.98906845440402	3.90514230468213	4.09203692211497	3.65364466575431	3.77611151556362
ADAM10	7.48042172472906	7.56190734377068	8.18741821761028	7.6294298344133	7.58232268824761	7.20370386988239	7.8433976489002	7.67854510786017	7.40133125397756	7.74468209437371	7.54229499182963	7.29678976934828	7.32241760716794	6.9110675779102	7.2435617025625	7.33492940709014	7.5205180671785	7.04737395059806	7.19518078666304	7.35752779341107	7.4871952402266	7.02059076760696	7.3284967368963	7.3474694104822	7.42740673298205	7.55591014567836	7.02437601512094	8.26229695791004	7.46548825448302	7.74978578288224	8.21671701691518	7.2566882811507	8.35401093837306	8.48834064666145	7.37419789583481	8.67952313737829	7.78832055408553	7.60506850874164	8.10415668386428	8.23546377785876	8.27741145379731	8.11130726056337	7.9510346332669	8.15669917842591	8.02127551736761	8.37937127055446	8.27136052753879	7.41078719738558	7.76594010366798
ADAM11	3.36491042811029	3.91439023040099	3.67364694079444	3.63047152455574	3.81405191279667	3.57682572671243	3.1737377282461	3.25933356298261	3.54547806055274	3.71626156206488	3.56362744461242	3.70656237168118	3.73548107425262	3.65323621083513	3.59018299185037	3.3722901649327	3.55486879096017	3.53722517002701	3.61115832405868	3.69708582042714	3.738217506048	3.75749766089391	3.59396785705475	3.87902500264137	3.55336211472755	3.43235941375912	3.72504020780224	3.46344643970732	3.57053440710865	3.50310192187984	3.7731444965988	3.49280942093384	3.3914371300843	3.44846485578009	3.55825775229724	3.73796115299298	3.57455978315516	3.49202972961443	3.51313228418256	3.30895978294977	3.38472524187311	3.54590203787652	3.55721483185717	3.40111981185227	3.6028827821723	3.55380133477928	3.55149043148642	3.72890382970556	3.49731581866459
ADAM12	4.10680228485021	4.10513485896575	4.78429555150728	4.71410054510712	3.98795204503464	3.78045215953405	3.90388206738179	3.90228487604073	4.13342596118657	3.75488821161491	3.75110730264184	3.83146437437608	3.43687868609586	3.47392227415978	3.92451887314324	3.6286284187265	4.04910910910882	3.77398413189696	3.5446932904298	3.99360235647586	3.45066103474685	3.57080248365941	3.9366265486211	3.51656013623619	3.62924997399966	3.62711470002233	3.75732299365045	4.23363511114435	3.96030662917361	3.927980223888	4.37539894004883	3.58553631658951	4.05765186434257	5.07415234607198	4.07743294733396	4.10228907407072	4.36834819402474	3.51226303909077	6.23512384450074	3.68989164433422	5.00011163102797	4.69134136216889	5.13669864428919	4.27249275563286	4.55017765559711	4.42672613101628	5.57746250157766	4.07050153439123	5.96619934782361
ADAM15	5.15532610409396	6.25272675014451	6.2754995537114	5.70398242119251	5.98969119106111	5.72864780075557	5.40375660939008	5.4176401592836	5.72899713398412	6.14315873599037	5.88696295140061	5.52326238969776	5.17619938477967	5.3268469141093	5.50406591384519	5.15776845538762	6.05609527616538	5.29585349279945	5.3854781278616	5.90457277616204	5.91374988597922	5.58595315715278	6.11917241262055	5.61389849367892	5.88416149412832	5.4606900711333	5.34425128644984	5.63177793067696	5.55808579947958	5.22349419364203	5.98871900902528	5.53570361251332	6.17013504778328	5.99818277220814	5.68737501969337	6.29120024871713	6.09266580708294	5.87867308017795	5.73700108603567	5.7082963370094	6.32361096740675	5.88778969645459	5.90835919236356	5.31271441034927	6.00042937398398	6.31640715970204	6.49994371562221	6.56407532922452	6.11118712425933
ADAM17	6.1946559861626	6.27521202569835	6.31987227646719	6.16593374495205	6.07207856898364	5.93291157961433	6.07726899326517	6.14302638592238	6.05060302392549	6.57993908443296	6.62981635780781	6.46906009918649	6.039252609492	6.17626794930451	6.67727113504338	6.20291227797983	6.67311533687016	6.35147106939241	6.04626733702874	6.56073475411103	6.5037227573178	6.02422581021263	6.5902762349395	6.43648016027235	6.75365447545401	6.10292585758145	6.45181333381474	6.73947331311367	6.37730172620499	5.96118848110134	6.51634270474127	6.21023566299931	6.17763534423494	6.24193436365928	6.17626794930451	6.39217140614109	6.2979726940809	6.53126447591282	7.1859728303479	6.05636085953314	6.80801590782551	6.67820945379094	6.39741097261539	6.00089130451672	6.25136642894996	6.6243313874938	6.82152529618147	6.72660948399698	6.61404894969722
ADAM18	2.98283210650579	3.1769391711476	2.94971415368755	3.04524698895941	2.98599713363264	2.7909354894357	2.78224167340625	2.77078474692838	2.94810228965157	2.8920911594821	3.01388137094365	2.9275314519863	3.07985522724176	3.1942903989115	2.86093120030915	2.96890007668959	2.84429519180719	3.00212492980614	2.88724485950248	2.9932882280707	2.76044232696673	2.96171600598947	2.95205730507428	2.91229941134567	2.76479919633842	2.83301102120252	3.08746314126893	2.91897057477071	2.97643608684384	2.74762964636067	2.78222814769667	2.90185029421101	2.91290959413843	2.90526083281594	2.87101900837812	2.96238156423927	2.85116553843512	2.81079304029931	2.77004575770142	2.82841127886622	2.9263451959979	2.87079687489077	2.78665460485753	2.88189196883984	2.90074004788036	2.87519006466679	2.84484010314869	2.92066152646452	2.98381502440893
ADAM19	3.66034446405245	4.44038256885408	4.04604057112747	4.43624921440888	3.700878877523	3.75657159915641	3.65885882820675	3.62957009089271	3.87317673644749	3.72492955775844	3.91990296012353	3.62704872971662	3.61901582315284	3.64122299396837	3.65326363453168	3.72336268742286	3.8898145523662	3.56456023358968	3.58424103058627	3.75747160216352	3.57328226939897	3.69745142779145	3.91770508909144	3.64323217667097	3.69109415313786	3.72771498604515	3.67120317554564	4.60940958229868	3.64774952977849	3.78209363176581	4.52452369732808	3.69170052568597	3.95642803389482	4.80412217104255	4.06631439591574	4.19187588602691	3.58838345455265	3.68970946991246	4.25733276240007	3.948547944227	4.59176557906548	4.18373482976801	4.20332950473014	4.11948687424442	4.14730398543407	3.78495401528676	3.91256851396709	3.84347799140126	4.08186424168588
ADAM2	2.6707944151087	2.67039774129299	2.76509299184631	2.63058485323051	2.80328898443994	2.75394925208672	2.63800935710682	2.61810733153725	2.59653307849461	2.74661337697261	2.55013187843053	2.41184280927121	2.57972930778389	2.68329959998993	2.57876175935377	2.66543681679544	2.61799245919934	2.79705491500885	2.67067648197275	2.63909163441839	2.68862646740182	2.63550306427824	2.70800379486157	2.65893648476766	2.57462242782743	2.72549636493285	2.73418190568462	2.56375366022063	2.85979077900049	2.58176111984977	2.63802261429711	2.82967568547272	2.87668145546622	2.61933973372372	2.8810280904866	2.77657507384226	2.7158898496717	2.61334715652551	2.57270754603066	2.54602366224699	2.82306872889447	2.66420052693327	2.56260635627512	2.59286592805065	2.97490516066414	2.79787000816862	2.76285816234171	2.91223955392741	2.83331538783225
ADAM20	3.09897504025139	3.59656633454865	3.42643078579646	3.31326976790675	3.129649842986	3.38060819580707	3.17287186290049	3.02856054333973	3.23806754308455	2.78104288828224	3.80753353250232	4.25140270323154	3.20314816671899	3.50055637941798	3.75914137249153	3.07467963446879	3.43988174569787	4.04298230352369	3.07730941303012	3.74097063100707	3.48215301636693	3.12274045997871	3.31144466960278	3.49700711324592	3.79395431729414	3.87970299870537	3.81860890375615	3.23147440689359	3.50724631170541	3.45459409740242	3.1306295206963	3.68559033765805	3.16002590256713	3.12523976698762	3.30540145826644	3.41867083831387	3.32786552497638	2.65680042447835	3.05695612581893	3.85334073347349	3.02169127375308	3.57502030266881	3.39712199723561	3.60096063197406	3.63604799323466	3.08639141543406	3.66207369960424	3.26239424005248	2.88695753605095
ADAM21	3.20117726270149	3.47965467762284	3.31654084105429	3.35829067435999	3.17451968806212	3.39084011485417	3.30758433705095	3.30997528803918	3.37289806945407	2.77360924113215	3.56103835859251	3.64841007656301	3.04376211183792	3.40649068391955	3.40750373085042	3.3634961821452	3.54047590889925	3.19804134141839	3.31597926111507	3.43856847346264	3.5503714928667	3.19228384431221	3.28331322953609	3.19265482851727	3.41641377075331	3.24410757265996	3.7482123988314	3.62554912131423	3.46401479689826	3.24401614332282	3.16798898737997	3.39151849217952	3.21188412161666	3.50640015379996	3.3724057282803	3.04483655056491	3.38964349126377	3.20425557373711	3.2243060849781	3.69743298937501	3.26545842139522	3.29490377022145	2.91680618167999	2.92255215753757	3.59965972357514	3.1669899305367	3.12702222536001	2.95559509853518	3.48347830052285
ADAM22	3.90566276427275	4.00357186154382	3.99654461569826	4.28109663903478	3.6923910271992	3.88958409343723	3.86052725116838	3.76629071743983	3.82623130769982	3.96413718626109	3.86883842681044	3.56352235736426	4.25102548895726	3.28593441738873	3.46176858050567	3.67139854910867	3.71063555970511	3.51205544577904	3.73662038392225	3.5962497461759	3.53212645458948	3.6051466282793	3.7605865946114	3.4395951686924	3.87644807125135	3.65139781317239	3.33954555946744	4.14844834265244	3.70072096499152	4.44858008964787	3.87010428000023	3.89899012985523	3.70861398731926	4.85109854009677	3.79570164722225	4.17486879144265	3.68113951266331	3.97263152920204	3.65287260207513	4.2234563308498	4.14755651599483	4.20846810186811	3.73479006134897	4.16492339770862	4.04012832222909	4.19734831055087	4.00811374917456	3.66544438564024	3.85295998509361
ADAM23	2.99437478697029	2.97902361745726	3.18876603118688	3.22937733757925	2.95819199132432	3.05307340588796	2.98130944440728	3.06014333766461	3.07222948910122	3.05832638108063	3.08469969750283	2.94407708707455	3.10473260395292	2.84316345790083	2.83010841032267	2.87275709971804	2.94441987359848	2.89853852476719	2.82747648284403	2.9026264394321	2.76870770105974	2.890872169751	2.91305433629891	2.92272636321425	2.94152030456185	3.01464819139293	2.95694313151733	3.08166965855381	2.75641016321884	3.20765825028383	3.08670822120334	3.24134158914181	3.12982510508761	3.39436368930975	3.1369946050112	3.06955385175481	3.06560089858944	2.92440193910554	3.24828829208385	3.18086315243993	3.10456677170362	3.00836980810049	2.98738846381183	3.02591437527062	3.31499934066628	3.03140152627468	3.0586362292988	2.9665119232233	2.9856617693811
ADAM28	4.15247448734634	4.52968953813166	4.5272778082267	5.35407858764251	4.64148638382835	4.4839015864796	4.55234360160269	5.18890182114962	4.79853650949517	4.11632522224332	4.52976952582494	4.54625847296809	4.83965386101277	4.79703392217505	4.89072612999265	4.66645342388805	4.87365441512154	5.4735982670739	4.53141850296751	4.68812449773241	4.04018404957096	5.39591376279948	4.8266810282566	4.9507856884576	6.57635513132911	5.11299294463189	4.68359863728214	5.37481996146641	4.71073786385544	4.62950344961152	5.18230782177505	4.3386758389368	4.83380688178457	5.26825809358565	5.08648965200785	4.27658593529231	4.37686910598515	4.33574139323446	4.57312307608825	4.73166928153587	4.96644211027508	4.16108527321358	4.56759639930176	5.67080328058821	3.92541452607032	4.36599146196524	4.09627413827359	4.83721233624583	4.13293314082739
ADAM30	2.79077264990473	3.0881229727943	3.03691146308388	3.21438594668816	2.81764885541643	2.78137852200338	2.5406918794177	2.50771956513682	2.69250329136831	2.84085497564211	2.79358238460444	2.8708702348335	3.21722202530196	2.93661339200675	2.92966843938684	2.96020782476981	2.97533947137658	2.74811483029892	2.74049996135406	2.86677890802668	2.83029523578914	2.87753415705005	2.74458837011356	2.78536241365488	2.64371551465893	2.68857061572516	2.83842918045907	2.95114863463448	2.84722821545262	2.87681452168808	2.97907793892294	2.88781511115144	2.71611069739426	2.82170764699365	2.73934665926741	3.10554027364632	3.14552829624915	2.77760955474159	3.05935398183955	3.00594731863896	2.68836074078335	2.90553753484738	2.6635104253471	2.7421253137109	2.92689270299066	2.9314349803409	2.88725518276391	3.0768704587343	3.22563464349089
ADAM3A	2.4847613218678	2.6483221712712	2.59058043068005	2.74149592909912	2.58634320969453	2.64881685642957	2.56898068395092	2.6191839188395	2.69850660387936	2.62924713288188	2.49573428432015	2.58236245940673	2.48261562976935	2.68490399258325	2.61296602234469	2.6285108752777	2.76709849255148	2.57220249157696	2.62837506494411	2.65098581877211	2.79545919568107	2.55286279899024	2.61900210885743	2.48289262693429	2.77954798819023	2.5793876431924	2.76834777557255	2.52985719516625	2.55703947751534	2.5325240455885	2.59753525869429	2.45236541026462	2.54389017692726	2.74565583662828	2.47374881718243	2.61446714052116	2.65915422429913	2.74876667823611	2.64315097116653	2.89117494235287	2.51685101694873	2.47360870565063	2.62181401718943	2.57753597736154	2.56055248115611	2.66127514513815	2.74123786088341	2.65016773087192	2.75309411375859
ADAM5	2.83108808124849	3.13293952188755	3.1004057796147	3.21588459564972	2.95426035861762	3.05594624613149	2.79016118986862	2.85339922157995	2.95328807489277	3.19292511677297	2.77128069820352	3.04485726068277	2.88830633821064	2.98259261516151	2.91973983148137	2.99580872686956	2.91565848793938	3.0831444494582	2.90565734523286	3.19064963212263	3.29150673480417	3.01920526330405	3.07586094277325	3.03752648873802	2.91910412537876	3.02051658322125	2.98230134008757	2.86908311466602	3.15046019126561	2.91000994014266	2.92019734988288	2.94067228789391	3.01377301810021	3.04306595390313	2.82729666682888	2.90294483155472	2.86620808300098	3.00052011865301	2.93461837646512	2.92086604853383	2.95927081837428	3.01356626169281	2.83941426870573	2.99626740944002	2.88177115933355	2.99771097895114	2.88749211843961	2.92373083551202	3.01323330937009
ADAM7	2.91872533512104	2.79920828459158	2.72909103942266	2.79181543927091	2.9443397209578	2.6976897750155	2.71681325133377	2.77309783917483	2.79465557357092	2.49934292295767	2.68745927193132	2.54580189133775	2.66611942379548	2.75171960662111	2.65090659538328	2.76182424118745	2.59176492662903	2.74291525652431	2.8708823285413	2.67971788977317	2.68994749466548	2.71611534894008	2.62751647137084	2.75270615202824	2.59066869540224	2.72612365044837	2.80123225668823	2.78414580536867	2.66254027365989	2.72608281268762	2.68579390465868	2.75912869480066	2.71859171008398	2.68579390465868	2.71012914323798	2.93749913758772	2.73606586595378	2.64621736985056	2.74860017783378	2.91835224331419	2.69586863107244	2.75100147205646	2.70127836348786	2.75595080531847	2.67536892242965	2.79386010888978	2.84662901966045	2.69897382595145	2.60397943309046
ADAM8	3.84547964090928	3.82833354693584	3.78768965017945	3.99851920005162	3.69884326682715	3.68684790162764	3.73525362241018	3.77811865949821	3.60037270157075	3.60310510121436	3.57068603358562	3.45779039681821	3.45592575942849	3.51257421526032	3.6810061419856	3.49705539840284	3.64333196897449	3.71512553576704	3.66758568276537	3.8194069305165	3.67842775941587	3.68463123838106	3.67711482635732	3.838029822113	3.68591562941659	3.6009789799729	3.65067297729316	3.57057186549357	3.50189301183043	3.57376649628742	3.63467387603027	3.6098731932893	3.69289674877239	3.97913068602083	3.82199491358488	3.67433249805953	3.70685405749817	3.47288497542456	3.84844169263483	3.64333196897449	3.68856666440853	3.65594624578109	3.75945493012574	3.689679803306	3.59385722628554	3.48446706888988	3.45102334263501	3.70773886021154	3.52820525416282
ADAM9	8.12888877613679	7.65392608454445	7.8291987866366	7.70958539988097	8.07092966036071	8.34048328405252	8.5045343972834	8.35228754350159	7.70686113886596	8.09913223584133	8.41719401219576	8.13332923463378	7.29122780545126	8.30248453306482	8.1737365840748	8.09913223584133	8.65911488074469	7.35763610076121	7.48884275877435	8.01026217504898	7.62021058813806	7.81414851949967	8.19134397533206	8.29461830261782	8.15338286862185	8.17875355436962	8.1665415744237	7.91161800681668	7.87542693552446	8.2261888651448	8.5073235246911	7.90094881958894	8.7113486455195	8.65370272898367	8.5888210202119	9.09804769024874	8.27051027419107	8.15774785182891	8.56551439629073	8.72708288731239	8.96131917710226	8.75667786525401	8.39838059620254	8.09913223584133	8.50369583362918	8.53338698011147	8.53529610373365	8.07444149729407	8.7049961791386
ADAMDEC1	3.38323892578133	2.80260438033983	3.74547518169782	4.43357910420005	2.69510965470161	2.83163522629101	2.89325193649594	2.94743274992429	2.9399223101295	2.57013545943377	2.99895044820716	2.73765870719768	2.6414614782986	2.65381255999336	2.61008780504616	2.61751696022202	2.77974776285626	2.56934242306889	2.68691426561405	2.71416873676579	2.71742056152101	2.8132785108384	2.71370746679838	2.68309598631249	2.85219917762957	2.90087512097102	2.56753332739732	4.03348348857303	2.60931117905732	2.7888341682965	4.16926155589686	2.75622457624155	3.20431167337453	4.24770137391612	3.42621469598812	3.12932950181477	2.7549313199806	3.26177082563028	3.00074372664882	3.1771088059354	3.93073990364274	2.89175114960973	3.94038268014525	2.98710789045418	2.88937283137659	3.00555236225845	2.72916347072553	2.91593292613504	2.53934148765773
ADAMTS1	6.92247356113939	6.93645871054099	7.39827814626052	7.30589864256696	7.04605560768753	5.50825888124823	7.12488756841083	6.97053195347451	6.88216555320352	7.57100959829899	6.83162601801265	6.68943343648097	5.88719379879196	5.91764495896419	6.59465775865571	6.67467159772873	7.20287540583784	6.90455144773738	6.32040884122825	8.33908409712325	8.34765424423217	6.53720564792801	6.47031468469465	7.23629635644472	7.04166813424998	6.97871281936209	7.08909847738752	7.6680675506009	6.96990675356481	6.58853342608882	7.91222768673364	6.23618101185691	7.58678732850681	8.97849952154835	5.98317659660469	8.70787957436359	7.14783623971824	6.97193821263427	7.78161843753513	7.81622416305124	8.01245750669948	8.23482552431928	8.84603044938859	6.99620189110547	8.11581984756104	8.40723043275942	8.93502215228796	7.78161843753513	7.40502987137769
ADAMTS12	2.82244855502787	3.42133103050671	3.45485955777121	3.46584709642943	3.08703915214212	3.29813928215583	2.97440729605595	3.13600014667665	3.30457819181037	3.1711005911046	3.16173972638898	3.22667156652128	2.93874389219177	3.08130838142525	2.92177012181814	3.12915421513277	3.15370203806417	3.01411591220884	3.07648730309039	3.09278221098561	3.12267701404228	3.13571694544682	3.07155430686562	3.09375559718202	3.24839280769448	3.08494028539133	3.05207685094695	3.58715759271233	3.17309181249217	3.18965406939365	3.31644842960034	3.08199860413095	3.47781381426412	3.33806243172518	3.23726858117486	3.50123946383777	3.11113674493188	3.06919149188202	3.21860505653251	3.44607929070933	3.62952974326536	3.45465392289061	3.51836870275848	3.62249332703262	3.26840215432075	3.36950499556714	3.68800609213197	3.04861001651081	3.45384448330217
ADAMTS13	3.64995147084676	3.87745456980946	3.68877343780928	3.71814481094674	3.78106441423524	3.78590416789829	3.60007198192219	3.74630067274097	3.77869175978255	3.89752201927707	3.58990437352477	3.5862472485824	3.60431297527352	3.70661452781633	3.55461746297747	3.66531367047282	3.66131061425555	3.74310391564053	3.79936840117804	3.63848983293034	3.66484806762224	3.64647505985418	3.54879016542916	3.69173252115841	3.79642366420118	3.69364126478561	3.83171561607864	3.67989619811239	3.72527681191074	3.64608975819129	3.87976813486639	3.53484320548586	3.79970677045769	3.51819145187539	3.62431025160925	3.69927243058401	3.5937192200824	3.63722409896299	3.68174660634763	3.63777060315961	3.56692094928578	3.58853385190891	3.59536941549095	3.67503395519637	3.59890722895265	3.79642366420118	3.51676403524763	3.61930757163854	3.71677520873962
ADAMTS2	3.65485180953207	4.07794766446539	4.00597489388257	4.05567221711248	3.84051515749174	3.84902651992144	3.6079826239754	3.69936137217085	3.93047832236806	3.72485502032899	4.03949803408967	3.53263935544102	3.65276166968785	3.52230838517184	3.68696176752778	3.55198648181756	3.68940435607208	3.65089278163263	3.70058933487632	3.52356700352552	3.73309433229456	3.78213314295998	3.72729995735483	3.82224353007821	3.42830504380557	3.57279604119521	3.73846782579361	4.09061156044192	3.83612674641663	3.82867736298998	3.8559261232372	3.6956159219815	4.10721633138118	4.20468804447619	3.87137024105249	4.29250213050762	3.80517292105177	3.60350612772656	3.94821188585853	3.94335723902986	4.20665405901772	3.86270451193978	3.94262602252931	3.90178173493162	3.72785822496526	4.03016214899629	3.86715320696038	3.82515187283537	4.40638335507717
ADAMTS3	4.16364900213552	3.6470822273312	3.73028101504004	3.42610631644227	3.97248208223478	3.40331469384706	3.85208516740386	4.35610012142428	3.63215330095842	4.27291227392847	3.47727091942492	3.15897110314665	3.68857050481599	3.34673313612644	3.49974696711704	3.45783873612942	3.73111104284248	3.12126354999432	2.95926078045067	3.14113865665949	3.55656839094822	3.44008571357519	3.68673666018204	3.32919222945057	3.3091670038411	3.54132763221428	2.86123437443607	4.65251765049211	3.38472985408312	3.34511227100973	4.10692334827905	3.13221911765948	4.74643575718758	4.19939362607674	3.8096654764845	5.70091387362479	3.64019685724532	3.96550417772655	3.74530618164385	4.53176890548269	5.39967987010436	4.97429407593556	3.58024134959855	4.30856436654078	3.59858133815033	5.18584735524832	4.93854359017915	3.1366901453092	4.23549188070453
ADAMTS5	6.7462268596985	6.22204167653128	6.20002287262836	6.00434010223991	5.41089812638158	5.82775852210447	5.90608867058	5.89298476322003	6.2572364507618	6.06375011239016	6.23619245028728	5.56787679033685	5.66274989418896	5.2555234807777	5.92103868535047	7.06822002768251	7.11090852890023	5.88789032195461	5.05118513584979	6.77480464730596	7.25557266989334	5.51963563966399	5.38924108141363	5.90080582586122	6.19726930545872	5.89890673557466	6.83783699275374	6.99642866249343	4.7110978282878	5.80657555602757	6.85455586085461	5.37219512519453	6.77069154956202	7.71393347454837	5.88181476049963	6.93544685356711	5.84682141797195	6.98473886561442	7.44832375289311	6.34756279400017	7.91415043443837	6.69870177680557	6.64187677703648	6.3572781024671	6.83264557181807	7.76847881849218	7.58635545877572	5.49592487913912	6.32564257646047
ADAMTS6	3.42432157145434	3.85123530078684	3.35638882067318	4.00497947966882	3.59028652689619	3.73521032802504	3.35102671073427	3.24999987720816	3.40509433118642	3.45622418393264	3.73208412229233	3.5088840569354	3.05194840177799	3.39509697963439	3.2611282256516	3.28821857948452	3.75067000801063	3.26998426475621	3.19452648077649	3.52341165290368	3.46647244415758	3.22855145292099	3.60187751923343	3.54471166666467	4.302120233194	3.41591107450086	3.45482390739933	4.21525898815584	3.0722692049991	4.17457000496274	3.41838354015431	3.22101390742814	3.33593120012919	3.84765977433851	3.51477338301423	3.75520029034798	3.5721291521838	3.32415602954833	3.96488432846082	4.60964053865915	3.75908504738799	3.83460358829608	3.76813905850638	3.64895130466951	3.93441902965647	3.80520993248217	4.24878984946044	4.68176474699169	4.45870995213315
ADAMTS8	3.1976379625479	3.412284069718	3.23431536724625	3.27277606496607	3.41091462167251	3.39835243611591	3.19344494366826	3.310124437101	3.17209115898825	3.51841357741681	3.25624771835904	3.43440998922716	3.34452744897058	3.14468671280139	3.31835367903166	3.32628839251801	3.22516833442997	3.31835367903166	3.20765320746905	3.2172150268642	3.37428417405104	3.23359368369166	3.28750882842419	3.13672596760386	3.31093588095286	3.44498456614744	3.21463714369497	3.42720961791692	3.18390336172184	3.29042537175972	3.13352704218238	3.24509374992438	3.32848646062519	3.40458335040812	3.54503261357731	3.24178871428974	3.4506624542357	3.38875408664693	3.32678597008299	3.26763572427319	3.25023488892037	3.19317610516246	3.21543297029366	3.12911627862556	3.16852754557716	3.30097118983718	3.59310401103327	3.07226847568868	3.20323128746459
ADAMTSL2	3.62713579517133	3.84927786728755	3.87513726290485	3.58224423649166	3.66094844611977	3.60705283774145	3.56822042070796	3.62525339633093	3.46001179973703	3.5105546928106	3.26527437572446	3.73304774233158	3.76391972206035	3.46126860522143	3.42266717583482	3.68178967115129	3.59335786102806	3.40525577149531	3.63112658166287	3.65329673280061	3.71017503468715	3.48616509173819	3.54291324137963	3.86402074342389	3.40509330253629	3.43369403704916	3.38250179457243	3.70059733460998	3.19514245822615	3.47294135801943	3.60330454714704	3.56690944179693	3.40613673397063	3.55821520542019	3.83139812745962	3.55069537170811	3.41699603523678	3.2329837807936	3.74683834662805	4.07445257553777	3.58125835052844	3.569690516377	3.40112985678677	3.50795031982452	3.38654018853656	3.63706422447707	3.41840314037638	3.42641215174436	3.44315176685959
ADAMTSL3	4.46246565538863	3.49092644072938	4.22937876632733	4.28251438148052	4.15067110030294	4.00906487355223	4.71588655356037	4.93279642403753	3.89448986681272	3.46908364342432	3.6655281039945	2.96543595953031	4.16587141988868	3.34793450132961	3.4886557720004	3.9360118425819	3.2017081208513	3.30558002913063	3.68449391426325	3.14914957196296	3.03151280244157	3.41611592984124	3.24878426348107	3.4432461700265	3.75257033886097	3.66409160370964	3.24118942554271	5.08753067040456	3.32289449008877	5.62260991538325	4.65679560091098	3.69442271042155	4.60368782646341	5.08804300269674	3.97121269360637	4.68534998797946	3.95434412367215	3.63543621923589	4.57113143807838	4.97861273143256	5.39841236947235	4.84749255790099	4.46480667843526	4.7052157602512	3.56760602798159	4.38157666992614	4.3374342932471	3.34092160877103	4.5745800403892
ADAP1	4.21050356020684	4.20888281476536	4.17227526454674	4.1376659412229	4.35155467608042	3.93579485744234	3.91535316345075	3.9987359801454	4.31379745980833	4.27667377740989	3.99303512556119	4.48111932603671	4.08456906233401	3.81841812327066	3.83106982368116	4.05022026120984	4.19807031250866	3.7569464179021	4.23418588890156	3.9932961681355	4.21569802236547	3.93077738860032	3.99251793113996	4.08331550777051	4.01914794176483	4.00229021580108	4.11452109953683	3.9472915409651	4.01541906780233	3.96890825034733	4.08362576328915	3.97130348408535	4.06739557878331	4.12939380152218	3.85613327318973	4.40971134380432	4.17151442697076	3.76363922549665	3.89083634637903	4.17846399775315	3.9768205302489	4.11333693216814	3.95756084579697	3.83780741199835	3.9907985347928	3.89005230164472	3.76363922549665	4.07845595877012	3.88120405878937
ADAP2	5.43099185212585	4.32100559699896	5.32650216950433	4.56717172932069	5.02121501398155	4.47456051846663	4.31253257333805	4.39346997964295	4.46782552422518	4.39653337170737	4.35801273395407	3.81708707721609	4.04551122687815	4.29384925746409	3.92808510295594	4.36586038821449	3.88925253600219	3.86285000400814	3.93859839353171	3.84927699237688	4.2139667422675	3.83239059218714	4.57273769285919	3.993218898559	3.86345487826044	4.02927748862515	3.89371839330654	5.59435868539323	4.27952800852722	4.93766752676716	4.59726063048427	4.41759792115612	4.48163750971078	5.08213542479098	4.76199787124907	5.07332285208045	4.78094928856965	3.94114357869725	4.80720272953452	5.31019380227936	5.22506053342722	4.57788599757483	5.16129556040161	5.48143339215949	4.85927215776394	4.71234417593043	5.22297456827032	4.30500506327648	5.35116585005031
ADAR	8.18118836536592	7.84904687807038	8.15918785650539	8.17329927788139	8.0666596389236	8.25698011958717	8.25242549150764	8.43760314250332	8.01140892867279	9.30231155518393	8.14496694177863	8.10498050724445	7.91255016579122	8.12359304819352	8.09487595041858	8.09392282469526	8.27306273621658	7.99790953602656	8.10999400006126	8.33078570265004	8.90638334182301	8.26456566054228	8.16853131250694	8.25386416915118	8.08497395742869	7.99899068451832	8.17688021508357	7.74673553063581	8.04003993528984	7.86553793262919	8.05663183758496	8.24898809248936	8.40594143098193	8.39965710386735	8.05511086649349	8.27131314221675	7.88506314713688	8.63378574880213	8.36342681190712	8.30741601743349	8.20463812688579	8.2470679024691	8.47892940810586	8.33835646920458	8.27801426298335	8.23330174295983	8.31520964965947	8.42017544174437	8.13442801657751
ADARB1	4.59293444086747	4.79280386523818	4.95819820999705	5.0819006420588	4.51836609275413	4.64851771167092	4.55972659566331	4.54779457755543	4.68802584763648	4.80968758659766	4.86896705673546	4.77735473389257	4.62951832405881	4.47798835012249	4.7359602213229	4.7246615550642	4.90293780228733	4.7448317911119	4.54230130951704	4.84825068650375	4.97664019200484	4.69730987187107	4.75955072951119	4.69298277412547	5.14010071679651	4.63462422144371	4.76371607079659	5.04896981056221	4.81409398848363	4.92698380707312	4.86610431219035	4.63928577578128	4.7109390904286	5.08546406183268	4.50007267929713	4.89309050673658	4.56592584802643	5.03348656914059	5.15514496707592	5.22031543059688	4.67286650686894	4.63462422144371	4.6449006288496	4.46178272143969	4.65348226629936	4.68018392538547	5.12915029915418	4.99716617233435	5.0511381116869
ADARB2	3.12367600553199	3.40639560664284	3.6706982320082	3.35686213690631	3.28354069659746	3.16701394838383	3.0422029136515	3.13799907458896	3.08031936918193	3.17331746257916	3.2870983861329	3.54840539628969	3.10221025413187	3.36507893068188	3.09161210749999	3.24286257521076	3.44305088678141	3.33342562763902	3.47718911453428	3.08520798702038	3.36598672978965	3.31174981261383	3.31295648976276	3.27259049102583	3.45446150073206	3.32360845734458	3.41345680763706	3.14533285886335	3.21515466270834	3.2605841249644	3.57357785537112	3.47543707084473	3.08916296799606	3.14330784562184	3.12278560249977	3.20207788956272	3.21123646892452	3.18900569692348	3.09765121887761	3.14391605098434	3.24033828677406	3.25706228812309	3.29616578478961	3.2796450434111	2.98645914027233	3.10985884093802	3.14428821712754	3.18183605931547	3.13611229952463
ADAT1	4.91672857975389	4.68828341467006	4.55018350634211	4.44555792126938	4.67129330383383	4.57527701828197	4.9912066460342	4.65320789183919	4.82010557107353	4.59399529296697	4.81699059254962	4.57025278721992	4.73678998751078	5.39601114981378	4.73233197149113	4.86817780956435	4.93861938373409	4.59999167487143	4.38078345124997	4.35888384649797	4.51866029602159	4.84083401566927	4.1460170138198	5.03305843157106	4.70418244330845	4.5748821488139	4.57515173727216	4.18258690214103	3.69625699031858	4.26123380756001	4.51627090784099	4.54976852187375	4.32742722392131	4.23208402061358	4.76468686566347	4.49173033467387	4.79005777841398	4.66988159117752	4.95631066272896	5.07707195676741	5.03326365400191	4.89773269239514	5.39445851998939	4.1211801073077	4.86218499364479	4.57282314913407	4.63345166776352	4.57944019070994	4.24846258924797
ADCK2	4.88516909694676	5.19805106461004	5.13538637495832	5.17334844030241	4.76803114009569	5.28933666821491	5.33838345024894	5.30735331932851	5.5812170570928	5.06251778975404	5.8756572965082	5.53030628015052	5.31942652756646	5.22827504767792	5.32851032471545	5.28954682324156	5.41278920872845	5.36134729334179	5.14237029801471	5.19580751219084	5.39736597489353	5.31703945572793	5.34194995447878	5.32205588997035	4.99300656067929	4.99727348345127	5.22888887043446	5.12403687861444	5.23542846671492	4.87245036193061	4.35180017241687	5.39448517605517	5.36626724616167	4.47476278426827	5.50066451835484	5.25858550744482	5.44810065971287	5.37997652913156	5.05599566058427	4.46491073411377	5.24786286051012	5.14061384134814	5.0568369306104	4.19321125179191	5.15510434646581	4.8458141426307	5.11561248363528	5.17104814517877	4.82009251024211
ADCK3	5.18892389676011	4.88590771488808	4.8034218691824	4.85554490884775	5.46107724913669	5.38539858525166	4.97771104468127	5.2071119516865	4.83403027092062	5.00586608143345	4.833634798295	4.88473035705624	4.93684659034935	4.79001886084245	4.90144619533535	5.21267130906276	4.93909799127329	5.01592371951628	5.32438043848077	5.003932420929	4.91286872673784	5.13380275251757	4.82035389962527	4.75857498491601	4.74340687382922	4.96257912661262	5.0426100687334	4.84857732551786	5.0475406663416	4.87921161423952	4.91727034867561	5.17484688599748	4.84646571262763	4.57330924423393	4.67126086435298	4.77354961161328	4.62295840363681	5.0598393506792	4.86134625975936	5.03983146722516	4.55661736961774	4.89418801602293	4.72234399751122	5.04318401325277	4.78584326654015	5.06621930612267	4.84367764399331	4.9377912320248	4.84646571262763
ADCY1	3.89044807106649	4.3890524660733	4.33695758912277	4.13137103128783	4.14129025675625	4.31883396970519	4.03949720096558	3.84793793724006	4.09932460454975	4.10547912664702	4.61456798276416	4.94472493354998	4.23695017003433	5.27804744077365	4.95270977722907	4.57011069179462	4.88578975030704	5.55025912869357	4.2962211966159	4.42057990252713	4.12134073526118	3.96712755628398	4.70012064918491	4.39560804175968	4.37390308405226	5.12076899075961	4.78850893174764	3.84352895003914	4.90863950035668	4.0137357270141	3.96270425377513	4.682483319077	3.56002777570208	3.59929055483721	4.27405344698682	3.87662578542548	3.8559633117064	4.33542254099396	3.60768995461924	3.70895648776873	3.74903765082695	3.81623599958363	3.63659214749672	3.68253489938714	3.91045685321207	3.59569566810787	4.05753779681616	4.2881950482189	3.54273559119966
ADCY10	2.68733597690636	2.90855196896642	2.80809658009693	2.84164969246044	2.74849400879506	2.72733772623067	2.7231146911564	2.75034828804969	2.8342511857062	2.69707335881385	2.69176133777664	2.6977590446993	2.74587198331663	2.7775753782988	2.80014662529251	2.84861402864723	2.77142185324021	2.78811914390264	2.70206642615294	3.00661232716636	2.69181675651974	2.86533800639372	2.78677424399739	2.87619007238391	2.81921325553839	2.77166010003092	2.77331760469092	2.71687237734227	2.70327014277482	2.77746454081261	2.79080851327632	3.05426857229691	2.76514285584289	2.81606030568849	2.85067726307222	2.71097797526111	2.79730165300133	2.75358196798713	2.88966209980739	2.58437810722331	2.78227316596594	2.72891094248076	2.76718807648614	2.7879435256721	2.76139977708594	2.74786727328649	2.78186446618676	2.82376168162219	2.71791338883879
ADCY2	2.70890940817312	2.98385889908982	3.13839934258012	2.85963530905018	2.77434642414565	2.79837612044956	2.66446917241122	2.71750083510486	2.8017552708897	3.01669242470106	2.74058783237684	3.02215775240748	3.09370406595819	2.77151617125004	3.01399074599282	2.84924127774635	2.70776229889794	2.644342807902	2.65286291586457	2.71387637807722	2.93281821935642	2.98530043832002	2.71138142838309	2.63423099949744	2.67773785480073	2.77644845763436	3.05562283864433	2.73859171124058	2.70855984361905	2.7783617903364	3.07256090041963	2.8186478043722	2.92933626369015	3.04741064555992	3.10671895651331	3.07245471174572	3.03819998845497	2.79185388440028	2.83796623535762	2.50541639175165	2.71656030487948	2.91127160140937	3.08739181095586	2.85999602790909	2.99369644432174	2.88533655092465	2.80957609627674	2.81225227679276	2.7368646121703
ADCY3	4.75110724353944	4.93153274444671	4.75978449019926	5.15706089978148	4.60812485141739	4.31384366627473	4.41847492587377	4.41586265969394	4.56783853113203	4.81704105809819	4.88014053117127	4.40558889758161	4.33639354837448	4.42687483393571	4.64813050085074	4.49094238579653	4.63986061779365	4.49384650385195	4.53313263139834	4.73514621341968	4.38535606950914	4.42608724212181	4.67394948442387	4.61016046288694	4.94838314780025	4.52893287410571	5.02738063486809	4.70712197276762	4.32575362239757	4.51744958264567	5.21877778345804	4.36997470560364	4.85108547480415	4.7546429980695	4.80467890882006	5.1304297562391	4.74687321891312	4.68812495399628	5.16197838575281	5.07353250109605	5.01253655730945	4.91877645604228	4.77008452993331	4.62753531293943	4.74853442920043	5.17225950112438	4.99826373733258	4.96918317718762	5.29016571391018
ADCY6	5.09893595927563	4.98216362392019	4.98694759414027	4.92482301184742	4.84989498357425	5.52116160071111	5.32116950698005	5.35635115534096	5.35688109226747	5.13100920693444	5.36100840924376	4.88905150057732	5.12035551993773	5.25505709501702	4.94495152588237	5.08537861782064	4.99973952127982	5.21432881724789	4.92717099262984	4.9614613811203	5.1677950368255	5.03480720065599	5.01580726581445	5.21461777738287	5.32851507112888	4.88920285256816	5.03780946761337	5.40528785945275	5.38752673726272	5.3329897961317	4.8932170738679	4.90722612590825	5.04370422043162	5.36860078164541	5.08100043909898	5.32517005638955	5.16361453194838	4.81668734801811	5.48453725501693	5.30791168750542	5.00963984186471	5.21904329602096	4.86692645254368	4.54168841612634	5.15553993717231	5.2577350496115	5.14873503628356	5.26018847047339	5.17779343078562
ADCY7	4.24065422062233	4.32725654368666	4.80523630017929	4.42772617837611	3.789857046172	3.93024726082257	4.36500678563985	4.62740900945708	4.13745586689835	4.74322994712723	4.70767354711591	4.56853249021757	3.86727681456709	4.59920444257989	4.31174039463732	3.97890662380923	4.40752037224035	4.39043032953256	4.32204289098268	4.0528301144589	4.4615090449068	4.52503554246174	4.12692966994755	4.62336434656548	4.63836629319232	4.35933478726391	4.01317368384487	4.90613999235399	4.3171163664229	4.6082333484078	4.44671959843274	4.22954162148919	5.10311987678874	5.67207869293961	4.62795754677056	4.50419595336341	4.68659583561186	4.41898691809521	4.56713125856852	4.64419124207062	5.1623587606415	4.17554495656036	5.03794485758393	4.33277367856518	4.47250827847877	4.25481244994608	4.13069355539708	4.20239731270301	4.34660640421863
ADCY8	2.88850409344097	3.15367946715829	2.86351066007905	2.99826660554154	3.12656733158545	2.94739725774753	2.49437682032028	2.61033036922771	2.75369827789418	2.81522554884037	2.73460793762406	2.6552974679451	3.03636045519988	2.92946585407715	3.10232530946991	3.22976138637821	2.85345138645768	2.84325192937082	2.89766537193628	2.87688694698837	2.79233418715413	3.03980994205956	2.91654260195048	3.15905600841191	2.8812712066959	3.01713564373124	2.87576886063373	3.13441063475273	3.01076154321546	2.90329753589057	2.74241493638392	2.94187739684261	3.01060217669848	2.71865644159297	2.71956698736926	2.99349758409373	2.91130955449302	2.91164817333139	2.7745303704551	2.96635010010158	2.75103305189805	3.06676725054198	2.7318457713842	2.84744699385475	2.89800161007975	2.98424676390145	3.02794147781154	3.00978965953545	2.934942572659
ADCY9	5.42892674004783	5.44779410038797	5.16134448340349	5.21409865798956	5.55542988598745	5.64387561677253	5.30576208704556	5.53028222667286	4.99498044840218	5.45953731145361	5.16098386067177	5.28108801039787	5.18048379308989	5.14065312747394	5.26464532073106	5.4154993579967	5.06765577240041	5.21188518400534	5.49951159873034	5.3616000473305	5.25432599722392	5.22423588125824	5.54316171245724	5.55202368951739	5.49239620193082	5.36261734190853	5.26521674507862	4.98373559192641	5.00908619308646	5.0240707707324	5.00938170460597	5.33262093218635	5.65935102356635	5.0237326933049	5.58170897001282	5.44325967951634	5.20911441900171	5.40668101864797	5.07185329917434	5.81577262035134	5.12556550358311	5.15643221769746	4.86423838917613	5.44347082479375	5.28108801039787	5.26574422548521	4.9950222945943	5.21095501173539	5.18548130629467
ADCYAP1	3.71037301748008	4.85897709372957	4.40582603055291	4.4697014264969	3.97752083515205	4.3344036423141	4.2490618386675	4.31468975807312	4.65302885948045	3.79515338900274	4.15985986232235	5.00370268610524	4.89217128574174	4.41716115223771	4.71480078771643	4.29676467231302	4.87364886729202	5.47892925114369	4.0773809543374	4.39182396934806	4.8532885963588	5.86947357944332	4.19599371077335	4.54018521063495	4.9051240755202	4.77259062519046	4.47988010601914	3.75437441146645	3.80038895479839	3.62838626282739	3.75371422350854	4.61206733344949	4.14571015464732	3.73710616435861	4.17485773165628	3.7017025928915	3.87793241313023	4.06024712615914	4.22935524269095	3.69209220520591	4.35016051897075	4.03012085301374	3.83777984570801	3.80629771302184	3.97337069757319	4.12010688679279	3.66902489342251	4.67413631707077	3.78374897558604
ADCYAP1R1	3.04614270775989	3.18647217824901	3.19073987051108	3.24474058242185	3.02553948053853	3.06195259328918	2.94950936697439	2.88770869754639	3.00700140776418	3.00335431660024	3.13364682497106	3.13899216135036	3.0035843510407	2.99737684663255	3.18766987314011	3.10829323525006	3.12302097291389	3.39119343720763	3.07921403618927	3.05623417528484	3.1960609919905	3.08574300911673	3.09885576271919	2.98829667845594	3.14135600896244	3.08474711545383	2.96759094382685	2.95872104768173	3.40737173569015	2.79744055504201	2.93626489061511	2.93167684974769	2.85003148730742	3.30833150087091	3.07155702495758	3.12478009081136	3.07413219859629	2.90673898206187	3.12093775150923	3.15848790955266	3.09786790576928	3.08777247676897	3.17115403271232	2.94843458206133	3.18351265278833	3.19851521968629	2.82269045799059	3.03945892030191	2.9706315880716
ADD1	6.92334945936652	6.74772753519831	6.93725989517772	7.21141147852449	7.14661128113219	7.23517905795937	7.18554925751071	7.26982490271034	6.98280785103472	7.11008630944421	7.51816469881818	7.3107970589802	7.05060545645314	7.11318918030142	7.25975670233755	7.14284145592097	7.42959945374202	7.1922159409071	7.14753184210047	7.43752523692563	7.37138409552624	7.08403942464162	7.34132764514195	7.47728887776531	7.56903255159239	7.31717150667952	7.53771780242266	6.99086554782649	7.36039102165758	6.70966625229677	7.41484587549683	7.30690642712007	7.33841067068989	7.1075889011797	7.29762679839655	7.16491035754187	7.1451029956284	7.37230078468112	7.38316792872694	7.06417169636862	7.20420745837119	7.13624013465192	7.08491973406989	7.17166439370719	7.01728662410269	7.22261360114473	7.20506418094376	6.94492634845216	7.04245279969979
ADD2	3.04356919831047	3.43834482078386	3.42890745101213	3.5859539169579	3.31497082162924	3.30359436625774	3.14211002225417	3.12510134089024	3.19179561777055	3.37758671864513	3.3349291894947	3.31555254816332	3.22964995414585	3.22647488247295	3.24230117444005	3.34084674892154	3.18489119665084	3.18909379664141	3.1540684997513	3.1400728257758	3.12658300572217	3.19712197065417	3.31412755909842	3.27843605402621	3.27451618768659	3.44924099832894	3.19521935804207	3.15829990332213	3.14182425541691	3.26229114573903	3.12542570366182	3.22716252854363	3.46321030484789	3.2963928651429	3.11127813020836	3.37682650474838	3.25008731239783	3.12437415803046	3.17403668923835	3.05799580578051	3.42378006639845	3.24243215191444	3.33170175549233	3.35133304340138	3.1131092354247	3.08118884984484	3.16757866860292	3.35494409523629	3.14020638267528
ADD3	8.07673874933699	7.54993282056311	7.43769861045533	7.8918147128373	8.05430363348043	8.17483608103386	8.45567647331927	8.53347291531342	7.68774312965209	8.06717470555493	8.28467932440259	8.48832274392861	8.7626082858831	8.37953762126031	8.31898741495142	8.18807031191079	8.19890236947195	8.36381491551846	8.29197769048332	8.48973850638725	8.46810204287546	8.25648463625166	8.37279744902395	8.22443955350781	8.1387920081144	8.24395145161129	8.34785200945322	6.6739083068258	8.35081331259588	8.44883661279375	7.64205276206135	8.24975091605775	7.78772771398073	7.57851433837556	8.19782248190909	7.40324036517895	8.08100954367453	8.19641040633186	7.59936826130963	7.7338800737179	7.30530425972625	8.20556474851071	7.86757819140059	7.92533595373506	8.39193494432098	7.40418439116211	7.72085727122725	8.28615241786704	7.75744164235412
ADD3-AS1	3.61451083436604	3.68294535678316	3.55631310296547	3.66732280226653	3.62978034087158	3.58993274646909	3.23282483433547	3.33916701780095	3.59028382012597	3.47955269680086	3.69089867587311	3.57026114511938	3.4614128821044	3.74179434928202	3.5250060146238	3.59303936563013	3.87613162426901	3.74449148966596	3.55554100752705	3.49581047200604	3.56723718478673	3.69069440312574	3.26564936108701	3.82474831135231	3.7075822660082	3.67570075057457	3.46523469034164	3.39862532761771	3.63141665574765	3.47111156136342	3.40297229115475	3.56160817127726	3.52088125115254	3.38793176442242	3.72004117665429	3.28084777979798	3.5441061743862	3.44135665351715	3.50779973625107	3.3098960388044	3.24356915469851	3.24882284581708	3.46571140898757	3.71864062546248	3.60512813471587	3.48866355738105	3.36589251126589	3.7813069649614	3.33578843188769
ADGB	2.6753363130592	2.74167550320443	2.65747915777514	2.71139049332484	2.67599760211188	2.60652857295989	2.69953065171217	2.65710673320021	2.66910058925584	2.63577184517227	2.76454849737228	2.69097485241104	2.62805985985512	2.59561766466167	2.74119955788285	2.78066611813382	2.66358783979654	2.59840938568758	2.68916115437577	2.72449251756271	2.69838954371992	2.61599646364974	2.61458116758138	2.78796613428195	2.71626583997481	2.64932332656213	2.64878688369751	2.68621319517311	2.85213921564362	2.6396598176644	2.70915468789423	2.75776123532317	2.64006144991752	2.7384887016886	2.86714174160266	2.78927633837202	2.73283096305376	2.8371013718886	2.72219643011887	2.70153401200084	2.69751488988825	2.65608668449322	2.67569861353312	2.76442660790565	2.70617291836249	2.53786079313885	2.62469325555859	2.684890500643	2.684890500643
ADH1A	3.61823116062016	3.97858528597342	3.09551729250462	3.23517389979701	3.57748643162076	3.40615257662532	3.20295279795932	3.19057016668673	3.49847898825736	3.31112824045744	3.35920098552992	3.08611256227584	3.41804092264848	3.21130251695785	3.04896970316434	3.20485332723098	3.28114273785605	2.94617668956334	3.42747525912596	3.12564439120401	2.90358218810306	3.16675157340593	3.31962411081592	3.21318856123083	3.26490553242292	3.62718387679623	3.03480636749948	3.51108347094545	3.12243813063677	3.96731938828989	3.64295578057204	3.48747014667849	3.51329622576303	3.60851699132563	3.65855999351053	3.8922204944289	3.23807411664008	2.89652690108158	3.38604401180895	4.30566291522651	3.86959589944165	3.43928989429005	3.22625801179293	3.63007224491724	3.12030635535589	3.62753674769932	3.18340616882856	3.29819752797635	3.59501560091172
ADH1B	7.61216534054672	4.73882233244181	6.30490653203365	4.95210731613783	6.20717494384511	5.70221318610014	6.78374579776199	7.06760560124482	6.13352430153611	5.34724535714173	5.80099802010374	4.0745011668948	5.14041697138568	4.34173123558761	3.80244808066432	5.32744992821403	4.44032926245397	4.38323321242944	5.08183033381517	4.80145766794352	3.34670131912319	4.31667779334911	5.31323042340365	4.87290187921115	5.24532738528661	6.66114407573408	4.13169329053951	7.11974853264297	3.77505111202055	8.17377983238527	7.70945358998325	6.02697565975736	5.89730961661485	7.75894718675492	6.56999106927865	6.81215612426682	4.85524915084876	4.06752220250821	6.59851107916237	9.49478404021107	7.73702717574177	6.18376445824739	5.17085251568369	9.5751524402256	4.66215579088661	7.40924255895428	5.06126113921754	4.4964962455525	6.33279063003221
ADH1C	4.51330902985395	4.18895182842777	5.02066457355085	4.3773224168569	3.96511288829025	5.55386020201052	4.78776007780058	5.07742648267093	5.89646293480854	4.58027076907733	4.22778031241211	4.29929299024699	5.4214493437213	3.82968744105406	3.69649290039506	4.28286941187327	3.87434467746344	4.06737212626892	4.76866519104445	4.09953478120134	3.37524490281572	4.01302334345638	3.88545295977712	4.09427292607818	4.19063829606624	4.61275528484008	4.44778387572637	5.48055202428021	3.83707435765198	8.81425998171181	4.80141691149159	5.37831564031417	4.29090900876588	4.92271752306522	4.94056837858132	5.19984297621073	3.85166280081824	3.59124845015634	4.04802277670883	5.47632733593841	6.96840620664764	5.06762936358935	4.11963815383754	4.63086189946711	4.60352987001434	5.18775800496072	4.00304393381521	4.27811935757873	5.11760059606771
ADH5	8.03702770955126	7.7374967706793	7.46810595033905	7.53739864810476	7.80742097110165	8.24580451782353	8.14547380298427	8.16808757342843	7.49063506197028	8.13358883081396	7.6238603369659	7.87935996299881	8.00691125278174	7.92937300156299	7.90316134972308	8.14812106075857	7.74132413220746	8.10768562705871	7.7777672060623	7.87530359381569	7.0228802983539	7.48949924381188	7.76791831354973	7.70288335938689	7.82199670086281	8.12167833475918	7.79100537581595	7.43264212986719	8.20016303221147	8.06904670515319	7.93107911906179	7.91456884043458	7.83721437099554	7.38125776194849	7.81114399765728	7.57302447085711	7.74524236573694	7.62693523960891	7.37438210842832	7.75234265806111	7.43673052616827	8.00976421049048	7.58077368646855	8.33516736159442	7.79575047769464	7.66316135218849	8.00976421049048	8.07084860468701	8.12665361284077
ADH6	5.5593945271978	5.30419199619611	4.04163954871823	4.5361524765353	5.76924691677963	5.93033881188904	5.78009781133999	5.79432123552454	5.11206520117827	5.15494131767341	3.37383136694823	5.07083322113532	5.87978355276605	4.40202536724229	4.52773924443164	6.09426842440436	3.92739664081479	4.75343573724369	6.40537601259755	4.85666434493871	4.46521487996308	5.09341067383178	5.52709605238607	4.90480855863493	3.95113538747847	4.72278818115009	5.67862351288538	4.28440617563732	4.31654324077363	6.44259807466667	4.06680065249763	5.79348678404606	4.88664961117395	3.9982186368321	5.00320719529771	4.70396265623995	4.31272900000107	4.56276491665542	3.62173143453928	4.718321511978	3.8888271890459	4.5601321358188	3.4760413859897	6.37207458072061	3.75727704326436	4.07578215477842	4.64945036977309	4.82141606100079	4.29766926608748
ADH7	2.86708918589516	2.95538415491725	2.99071719266712	2.93245614407484	2.85117580376902	2.79775995577583	2.68291661508922	2.67058399591914	2.81792400777355	2.96290649491666	2.6458213208448	2.80390565667951	3.03595964529484	2.79300835006861	2.81808748459051	2.70023364977078	2.73934969316899	2.89226230364498	3.05658443857201	2.85867497957428	2.82134106811916	3.04302136609006	2.7220345435928	2.70431331832019	2.9542543865769	2.88548065109659	2.6665447428069	3.03526715096691	2.81551569510794	2.61825658063222	2.85027998039834	2.70616067545964	2.84147760288295	2.93991880026793	2.99075839812817	2.67172623798819	2.77351639097922	2.93888266406204	2.56224583895031	2.92101838067331	2.92829143203519	2.94715149295802	2.73352815830235	2.79469852937219	2.83841871796112	2.6058135485228	2.74339812154768	3.06922984557741	2.81127884872267
ADI1	7.98738768916339	7.8138302389329	7.19395381230865	5.60518001290841	7.87904797942804	7.97535224877255	8.20546341793117	8.0248973133187	7.38775682740622	7.17862773855713	6.53402323587977	7.1465166989118	7.95110922280655	6.57333466185226	7.11175526088746	7.79126773605629	6.29962435273852	7.08995707384609	7.61004437678454	7.35623039808376	6.62982503856218	7.56969772911238	7.7992261445637	6.8756311456443	6.3467435102157	6.98629146085658	7.27690723092168	7.14474591952825	7.10835693904676	8.16167142043313	6.6913454014959	7.86432454530907	7.08693590822884	6.38908972477067	7.67648075468982	6.87239873132265	7.38283104103706	6.89398031115591	5.99941232689402	7.40122451725253	6.57058925308036	7.59931994987554	6.22876020198919	7.29102462116767	6.50456506776901	6.85028274379136	6.68405144744992	7.3418665166666	6.99487269237342
ADIPOQ	2.67891815675249	2.97230805380179	2.77547435675875	2.80175760869385	2.67414245467503	2.68944492332886	2.56238493826483	2.50806375206374	2.67690652580202	2.64358339226671	2.58999257734222	2.65160418068253	2.80049426484297	2.85438839657549	2.67343146801319	2.91519393239615	2.71551680808379	2.82757153888895	2.58773356735697	2.79526466470446	2.79703705596496	2.68255082700727	2.79164347683906	2.65387701808511	2.93476345066362	2.70823295010104	2.94424533617577	2.54152499780767	2.78191181144232	2.98227693840341	2.83541850957814	2.88110828506624	2.88393492825975	2.82398137407522	2.68505819868046	2.59665242879997	2.72459362117844	2.66985646017613	2.77212749549504	2.72607120481079	2.77948509970347	2.78678508967309	2.65602337007416	2.80815359038821	2.70469756313283	2.86342355014361	2.82501098484147	2.82599104736234	2.93313039722376
ADIPOR1	6.8632282386145	7.2275651337524	6.93676614230787	6.85193083585756	7.0743974575234	7.74141998592748	7.54855435159773	7.66540867097143	7.36064493084899	7.29924203666013	7.31711814201767	7.4607211121755	7.21713659156471	7.61737408943254	7.45204560198753	7.55651449921897	7.24915123082682	7.33817887466649	7.24134500780944	7.2697793386715	7.38268391488825	7.802534679308	7.28970248813259	7.6745090283926	7.21795884113412	7.32883111034983	7.28427883064876	6.9596422649556	7.09565158975297	6.90771820394434	7.31518596656254	7.34975254709811	7.24491158849756	6.96469567797337	7.45281354634353	7.2697793386715	7.39182031281669	7.12779967045022	7.08355929243949	7.2035576637997	7.07734952156915	7.07004880135604	7.08974806798569	6.67114935164584	7.22780383125226	6.93609076010268	7.0627404097745	7.09313013207512	6.98016034922667
ADIPOR2	6.53358664510547	6.62814514976473	6.55370838521039	6.54049354022156	6.58865552600872	6.55812035136676	6.64121981911883	6.48160419119815	7.15271567962557	6.47633142654676	7.42381542869876	7.31575405032329	6.87568597922917	7.23150972937065	6.44573597772866	6.5839869333764	7.3050171491813	7.2010505222721	6.91903180912401	6.26610452655077	6.73298521682833	6.98566659514691	7.43731649286986	6.8724983473752	6.81720100165282	6.9950683347543	6.88293982642124	6.46984553046506	6.31105880628447	6.32447279867992	6.23028692969564	6.58162501999992	6.50109771266329	6.61179849996913	7.38342839286095	6.81861866186562	7.23450913253313	7.24139841239564	7.01860599421466	7.04240135686312	6.44463660509912	6.73996101969479	6.61589069050081	6.46753154314998	6.83219454191118	6.74369102090759	6.82264957289133	6.52163092026157	6.66124026877901
ADIRF	8.0152804138256	8.69159163670784	7.72354462151322	7.84987869268423	8.48856764421556	8.25149710511372	7.32185660231302	7.44727431547513	9.52513999816066	7.86500662323213	8.4027418244196	7.85730757496236	8.59629216926156	8.31990989853757	7.71215714556818	7.74769542483956	8.79067006745517	8.39664632422446	8.53566407890498	8.42929171609093	7.50385617595119	8.27193048480414	7.86500662323213	9.15141607839157	8.85336237102526	8.6559376567672	8.01958088647077	9.28701900795511	8.79368512639326	7.08894857281191	8.59629216926156	7.86652648193847	8.281220378298	7.6494852039203	8.02506552900002	8.06472270756049	8.05316498163116	7.35914380809418	8.35251512697953	7.69544710609665	8.12612044121477	7.46330736936647	7.24852122093321	7.2657791642378	7.14850476675048	8.6255741078331	8.32782489526661	9.04816618832536	8.90950523429984
ADK	6.72468145812841	6.63093097769947	6.48197529966302	6.52666304537711	6.64313450712938	6.83469918725783	7.21476097352148	7.1550267115944	6.96154548611732	6.85526176461438	6.74605463085487	6.7564405936602	7.17951179727677	6.86728649422776	6.87418344453634	7.09605248956039	6.52179909568095	6.85966438454918	6.79272595015381	6.40613477564284	6.37083912163705	7.09520828578736	6.52814112789652	7.42494789937157	6.68944209241573	6.73204707276668	6.8258912539932	6.9360434291377	6.77730635427089	7.2431652286033	6.86310017719517	6.67733084164146	6.63064256046027	6.88073010863421	7.0557130875931	6.83582531490787	6.81946456797994	6.5574377220583	6.51765354941123	6.80073958364675	6.71942307518465	6.62412421803736	6.24149014172807	6.13169229874785	7.11374404398452	6.62703487703313	6.75242747456298	6.54890138248728	6.48133598090269
ADM	5.64441015250989	5.70829208948934	5.08228614564915	5.24189589709999	4.91855900269855	4.92744446990607	5.15753195643072	5.00507425687725	5.89201454731554	5.15004712893962	5.95819444936417	5.90713893902588	5.64927865278826	6.25377355102494	5.49639667204533	6.09575721847339	5.72918576281504	5.63442594109919	5.71905743272199	6.18750773954585	6.50865366585418	6.21798936627823	5.35079146809299	5.52006845411625	4.99932728079166	6.33699119428859	6.01093046589544	4.67570407295413	5.25540869564508	5.40888328776847	4.49447770424684	5.63460149444133	5.7779361739272	4.86795028193214	5.27622961590872	5.14416734531286	6.13945228110274	5.69041034273686	4.62189191702862	5.9378648364352	4.97286082089791	4.92757384989719	4.7965827917923	4.40038353309123	4.86349860875288	5.7247423875781	5.19168827797172	5.40692376326508	5.26995810025508
ADM2	3.78494444539297	4.22293186499931	4.18044184061725	4.09878486392059	4.08573691977746	4.02174039487209	3.7622833164169	3.6442193129672	3.79193148889819	3.98790282453743	3.70755542727698	3.68605475811916	3.76068091275932	3.83560259022592	3.8217691888565	4.08681691559271	3.56594216169489	3.6334277322057	3.72152801214987	3.85757670466095	3.57929769047886	3.90289075812962	3.62791479261729	3.67745747888911	3.89328377590921	3.68861623265513	3.61952144627402	3.57542324233662	3.91494161451031	3.7078420954869	3.46875001684652	3.6395027185779	4.02776824507019	3.83600575198447	3.87483628921114	3.7233993800106	3.93111733865677	3.81717696336239	3.76566357150073	3.90166190338033	3.72772430676843	3.73956209893904	3.72871464028514	3.71913892592933	3.70928567468688	3.82111975807591	3.68319679228306	3.72447964322638	4.00549916122225
ADNP	6.61586119286903	6.76461032887178	7.00830809739891	7.16862966858997	6.56395586640286	6.64996273620481	6.8840303831774	6.98258728189329	6.61477320688958	6.72211285210733	7.05754914755913	6.96830592623958	6.76856665949042	6.82292160965517	7.00876602714489	7.17127656960115	7.00326349412263	7.57295496721074	6.97478889831992	7.13503341583292	7.01451258991145	7.08288258407223	7.01552704138267	7.18221900543811	7.27492026507362	6.795468044127	7.13194839566493	7.53747197223624	6.83904406364653	6.83231679866975	7.20519262520201	6.73927651137005	6.94941927838858	7.40991818627728	7.20628470655235	7.15737283895723	6.92515862540276	7.40691978701961	7.52702351681089	7.03191374397386	6.97964515163382	6.97325450209335	6.86826710797307	7.25192252303089	7.04488560905751	7.17862390871974	6.30083282230244	6.70220725726952	6.89148874862196
ADNP2	5.64239859232473	5.40492067545349	5.69318397091039	5.80179516443865	5.47114583252648	5.77598164001469	5.8330936575173	6.05279532643657	5.84240955760911	5.90970807956696	5.34058625305975	5.39582508724807	5.55045722580308	5.42360495768443	5.61781255875069	5.88055190832221	5.57361429553101	5.39621904290592	5.38468911650066	5.6591898959406	5.30937816885905	5.59989484487283	5.50842153928272	5.9810912820312	5.44675984684599	5.82969365026117	5.30978502620127	5.33033050427114	5.37017962786207	5.4311480819064	5.40102174034002	6.0543520066558	6.18082461999771	5.69745738205645	5.36821166671143	5.85538435639939	5.45001870328879	5.55701128146154	5.98257770144138	5.39910266021889	5.64925269155614	5.66152764480513	5.51549257088519	5.93247099375179	5.25701949942028	5.52795341741738	5.64352034599215	5.737103440404	5.42749000010369
ADO	5.13205938335696	5.5445309730681	5.34474960306663	5.33457243369055	4.88223360574441	4.94420441386582	5.29735918743594	5.2654166384727	5.10821817911989	5.40577605816152	5.77794306748184	5.40719929795126	5.46895333389108	5.31155057577848	5.20537007713634	5.23630995205899	5.0495543234475	5.176009446031	5.3700054036994	4.785823179626	5.24416459646818	5.53694178966934	5.14992192988514	5.38420988717047	5.27751303103499	5.20537007713634	5.13486536350198	5.27338842708739	4.96228056267033	4.86744515997233	5.03924400142643	5.28650949426283	5.30714647121395	4.89469577721218	5.40504374991528	5.24960652376546	5.51337072935423	5.44691578524815	5.22822981451856	5.09571270802052	5.54009433806435	5.00479265006053	4.90122498131086	4.84789357906339	5.42632543132812	5.21125012234358	5.12875388592387	5.03825076258583	5.09747171282394
ADORA1	4.91571448139919	5.32758858686506	5.19230182559847	5.41367273417884	4.66120080953553	5.73119600832282	4.98115592678236	5.4271015181898	5.62351905334944	5.41532503463697	5.92656296469839	6.00380405455044	5.0951377458561	5.57807330142104	5.59617155073291	5.17652920535265	6.3528275373012	5.21119925223651	5.11467384252527	5.58853271250008	6.05138914057574	5.49988743444182	5.24890524202527	6.02754783591029	5.4970836320951	6.03939260429157	5.47708959990397	4.32409568269857	5.05154088053091	4.93988352370735	4.78930831477695	5.42119675642073	5.71059606921295	5.29848904407397	6.3029969296455	5.03627650934381	5.84441383538229	4.944625071735	4.65260871299523	5.22085990796544	5.27325624120846	5.35557965505273	5.08648653675669	4.6427098781586	5.15346399320017	5.15251507827757	4.95674618051747	5.14807725613108	5.14752969274354
ADORA2B	4.30465913445422	4.54808186057406	4.77539145092555	4.80864580732971	4.67930922194606	4.55578995190648	4.56240187763148	4.539608134879	4.35111153973172	4.51086478021819	4.13408498353494	4.55296889087696	4.44113415335209	4.37663087996598	4.75773239191511	4.52227894829868	4.77743111166541	4.95725690401737	4.35979319746813	4.61564777117827	4.73060946609094	4.79278134746297	4.45678560826008	4.35520754294974	4.39381352160861	4.60441473787892	4.54201157505235	4.48026192510118	4.62035245712427	4.17575508455063	4.65285481826143	4.67914916399808	4.55675487548966	4.64180042133244	4.31678591131443	4.36009782512469	4.91604365525756	4.62857008707691	4.48625454180136	4.37846846109051	4.6185357555755	4.33901177356298	5.02353153279669	4.38873621554141	5.09669856307078	4.33805862985257	4.45238537151273	4.54704587276265	4.59355432470077
ADORA3	3.56058960356089	3.67763864511361	3.55429955520171	3.46829802024115	3.83940590422459	3.45512243213044	3.56713481602782	3.28734336959403	3.60869883583744	3.68544445880373	3.69228246308744	3.27417513249525	3.24683897309059	3.50923932646516	3.29763279314756	3.18593720927184	3.39843358779208	3.26089737949458	3.28077572390412	3.37345298093757	3.23869406530026	3.33981137268807	3.42345572679708	3.29810935569625	3.28265796096461	3.28891980105144	3.29996614487544	4.17842640338865	3.44901264887448	3.72705544487297	3.36864567227413	3.25184019914035	3.69204716457663	3.89403596188041	3.22270577313221	3.68407268962934	3.7011328133322	3.31229303816874	3.85113757731269	3.33586532755642	3.79766417841871	3.5681235339258	3.61163895787779	3.5996980870451	3.45811755344528	3.96921838951871	3.70842525485534	3.60964299823794	4.01805385541027
ADPGK	5.78583740624098	5.99455639512764	6.31448484081328	6.19807029062974	5.83493937424098	6.1281518756602	6.17374602133984	6.17374602133984	5.95659952631579	6.04879649729222	6.21207866671438	6.29877908337485	5.83511534307594	6.29293640441069	5.91645891752169	5.79934014802988	6.11417375655862	6.00051737672849	5.99132252778312	5.86827385661009	6.42042763311816	5.97880202787741	6.11417375655862	5.73763245827567	5.88868749446043	6.01231191843803	6.23804182404041	6.61743826784321	5.87117955401346	5.89447299178585	6.03377181453343	5.94211565584882	6.03071529019889	6.43248674349679	6.27676912477635	6.00710548879478	6.15689962840935	5.84646486246658	6.28574954257645	5.89653710391847	6.20650076359917	5.91029220927134	6.17527161242287	5.55913624371135	6.3289328675371	6.00438128094045	5.93560979418319	6.1876666649291	5.83816772381347
ADPRH	4.55598298826084	4.86642000944514	4.57971931144199	4.69935101061361	4.42043696841933	4.56413603116508	4.48378536648237	4.4049724082154	4.41234103414482	4.62925248318669	4.59101344610314	4.63243016780264	4.52463441686912	4.66512609766966	4.88238458407269	4.47084187325212	4.84472718141836	4.49434994572937	4.46408275676017	4.56944246656867	4.84146055321781	4.8181017629378	4.47163938582885	4.97832357414183	4.95718673465006	4.59555597523909	4.42475360207454	4.55379361012878	4.40571267271345	4.3364732952708	4.69411261820815	4.5178568263328	4.60746324175703	4.2191941022376	4.57615003451746	4.48405558247236	4.56808164462286	4.40110205778495	4.32548883706601	4.06290145209957	4.44478155195138	4.31552447387578	4.59838458980698	4.02443908765707	4.62085319931994	4.45824793842366	4.582962934316	4.71083982249605	4.4155912209879
ADPRM	4.38855406968579	4.36352136117259	4.22672786700145	4.38869873907673	4.33917294854131	4.53760287286189	4.26475385606003	4.37013551637808	4.66016302615115	4.59200792794665	4.06582015891685	4.29436064696151	4.54424064491923	4.31337394554709	4.34055119623114	3.96981261477717	4.29864797257747	4.67350198189367	4.19644815730858	4.33968175740497	4.41532910151509	4.81928433826531	4.58277812849285	3.80514077497194	4.41732782982372	3.99916556465149	3.76041379507387	4.26410791759277	4.31168888229017	4.73182578542057	4.30440936417494	4.03382946281651	3.86986512815537	4.26727602991126	4.05737354110072	4.05230910198074	4.67593582201201	4.24042250644972	4.53867239655037	4.72148900703576	4.31988786980233	4.21233517585962	3.9269884081967	3.71618550925428	3.91977349538432	4.92625194079937	4.2751011194885	4.09725351165618	4.02094217638577
ADRA1A	2.87172532059378	2.94473074438643	3.04686747391436	3.02368639148004	3.00098569709818	2.93980216781101	2.84199317406911	2.85819905982821	2.89982509607996	2.85787980431904	2.8584773470938	2.93583904397266	2.84987359268192	3.01173460719166	2.84020952292409	2.89130173787515	2.88426753325423	2.88142089732184	2.81437841339134	2.8770810198416	2.91781146769097	2.85334561774392	2.74123234694202	2.89368467815277	2.93191049253841	2.95401311361947	2.95962546182321	3.0552953831634	2.9623767124517	2.92474444081194	2.98064745971943	2.9067452339658	2.77445874062513	3.00305515992571	2.93826546148719	2.9309807935199	2.87754610012175	2.86174029372354	2.81935660317139	2.91345666702609	2.9975769665365	2.95643620803309	2.98991891125862	2.80713405340731	2.91336851254362	2.90870001730671	2.76591914052248	3.1415030823566	2.92015486922165
ADRA1B	3.4196713152837	3.56593130368679	3.36770774576223	3.25592729077135	3.62907978329582	3.47765691360746	3.28210412436561	3.29300538806743	3.45991305742286	3.25005274661839	3.13123595070404	3.37793088818493	3.63480891620965	3.19988858514028	3.18949683793978	3.38599667942521	3.28478912080924	3.24305328821407	3.50215493839424	3.01140388796582	3.44581143245728	3.64036347033886	3.41704559085276	3.48271834498556	3.1828858847885	3.26532412290144	3.07295006595692	3.50899343797019	3.07951554862722	3.13233208498171	3.05536411879567	3.60684817917865	3.29041895462193	3.47024225080481	3.71705313451983	3.4281624599033	3.55713456272572	3.16494727947296	3.10296866238469	3.71329861851269	3.33266917251818	3.29218608698546	3.16555634643778	3.34947361567471	3.08315442883192	3.29891221029165	3.24762594692548	3.23474706763421	3.20606674995874
ADRA1D	2.72713741984279	3.0914297486082	3.02016122999525	2.91366391514267	3.00487646758136	3.09828665589191	2.78073766322268	2.82741415316223	3.02380292410809	2.81333041506783	2.98049539796506	2.90941164340646	2.96176381818555	2.69053776554873	3.03128467127621	2.88755881405078	2.91569493438132	2.9806597899519	2.99873709904456	2.89766319028825	2.76887470810326	3.28156589728882	2.89747116411834	2.9938959355966	2.93956414842975	3.17178910501181	2.77996339510048	2.91153664928019	2.76294215143612	2.79445297076514	2.82055785302953	2.82607479786367	2.74845995535445	2.8202384898001	3.00629332097993	3.08186653120186	2.91671586043365	3.13338701127775	3.06858202573677	3.12153430192338	2.60636545700504	2.80956871189635	2.76540677513939	2.70006135290436	2.77005811059109	2.81999229435086	2.84273051665186	2.94861638454902	3.01300410962676
ADRA2A	4.39747893030489	3.41755050998525	3.64398691541624	4.32343857966104	3.68428087466329	3.56283805810424	4.23744006072935	4.08883303263521	4.06999412686106	3.30378967564057	3.33211302580402	3.22849571120647	2.98553078694864	3.20219901318023	2.9367290600902	3.28866778399748	3.03111863942468	3.12512779485926	3.36005312178035	3.19386997735334	2.92178114786742	3.57219380414063	3.32004601299654	3.14481610520107	3.30083385685768	3.41615673993593	3.16998751432602	4.88263310291194	3.12946512678063	4.0610023877343	3.96582865235231	3.08233834725042	3.96479343317961	6.5190635518173	4.34407930789057	3.46889414766168	3.43884831799345	3.09128888085338	3.4659746231502	3.72137408133544	4.39439716966668	3.43393926805358	3.97044826380203	4.33913587828536	3.13980866115843	4.02339369763846	3.15301246715232	3.03192926698207	4.06458869461738
ADRA2B	4.40114728749603	5.15163905157481	5.49005405882757	4.52102719887021	4.81545888827239	4.82471205113049	4.45780948295538	4.49443061450113	4.8133947896525	4.44018417288715	4.85030421939249	5.6286833544076	4.05181974868567	6.24817959431472	4.95250680961718	5.12167206470686	4.46895147796141	5.07251487795974	4.84082918522697	5.08398493713766	3.99634983193706	4.92251016447139	5.16468481999016	4.92354050920619	4.49875580098767	4.17652375996785	5.58280191651682	4.27188443406757	4.93939460515208	3.65572693818711	4.4934831185788	4.68166347917428	4.21348977968704	3.61651511395335	5.03408889178277	4.09790979134595	5.56440812757111	4.95352220634547	4.02758489272978	3.68958497373022	4.11049494511704	4.0155976592193	4.18381198085879	3.82079617256292	4.07502973194485	4.48402547481729	4.10408692157403	4.1398887318215	4.25483102752751
ADRA2C	4.56270747443735	4.78897154933786	4.87688210954791	4.60573206427537	4.96893165824083	4.9323380008291	4.38087750918947	4.10510904571362	4.96712130202797	4.96706484857493	4.60653030209352	4.36851909176048	4.66960114706586	4.80802676173423	4.58140713867293	5.05353442016851	4.43398009174844	4.06660154750372	4.5902948739279	4.31448434985039	4.47159346150466	4.73010209116729	4.41766544369617	5.11102113474377	4.90962384523011	4.97464051656282	4.33533157630788	4.37771189137117	4.55596128495607	4.77847309541032	4.66658711123135	4.23554454132261	4.91551245890796	4.5846160283118	4.99290738280005	4.81343850655889	4.52731932524953	4.90107003438737	4.53386242302769	5.1309624653335	4.70822707868393	4.75184765951801	4.21029218556852	4.62816304505552	4.62458836872727	4.90545869989334	4.65818437987905	4.46634867888612	4.45081305866795
ADRB1	3.20070733174117	3.33721227075862	3.26171494151996	3.38043351297594	3.27249161434427	3.37856828776151	3.11847222518142	3.12648694003876	3.137266166354	3.6335759657839	3.10195970637982	3.60244052544762	3.3357465821397	3.16712794496413	3.47135324981771	3.02685711774571	3.34300270244866	3.12176870934681	3.26342440107651	3.58237917561846	3.03933700956811	3.37049949748048	3.21955370217465	2.97675962653814	3.33046552628521	3.13583294905835	3.70255658622985	3.23298765847067	3.1597205192761	3.4174904028339	3.31752907203809	3.21260361723119	3.2455866332303	3.16447745454279	3.01978748287311	2.90309429890769	3.51790689507871	3.04606817648701	2.80868877087385	3.04346272743545	3.40084089590455	2.97541686913081	3.16037586459083	2.65117084274432	3.17757766728661	3.22204806163383	2.98736470150292	3.08148785509473	3.32800728086712
ADRB2	4.6778430101126	4.14410557871802	4.55422800059807	4.2695532499371	3.64383985491783	3.33014320207704	3.86796930781789	3.73269413750518	3.63699259566786	3.45136095333198	3.47688194773672	3.60802465868773	3.25301398085727	3.57423466751012	2.99321692484418	3.22838610804726	4.00862645896828	3.52497981859852	3.34431234949895	3.52259098734516	3.22299420026705	3.01108854800011	3.51004738149392	3.6145724236322	3.73581950872116	3.56569934833401	3.17116848829111	4.30949634783767	3.66691486384003	4.37204680470631	3.85261847165083	3.52411696091326	3.78689220979431	4.69006725106661	4.65745149957605	3.51419645139231	3.49090938185992	3.46525567460777	4.95188078015816	4.2150328226207	4.41095419879648	3.80273032241164	3.66343361754372	3.88059689550371	3.31589005497399	3.78715651460359	3.92481784747515	3.69517575084787	4.07337486028359
ADRB3	3.06573960185539	3.24635567545514	3.21330039186368	3.04222387912846	2.98338641841027	2.99501055158141	2.79475215405794	2.78665331164205	3.03974745228207	3.07688487330892	3.01506803596222	2.90594790007637	3.05828572279573	3.06593189131144	3.08315148227316	2.76617317940339	3.02479721805301	2.86176233005485	2.88210544524194	2.97368378504042	3.1094893515096	2.80098473554737	3.21967743709943	2.9602254272683	3.20318493578184	2.93797099634713	3.06453947253349	2.9707162015757	3.11926345033516	3.21053552320421	2.90054666271996	2.93893398940675	2.99481692763508	2.96976117761419	2.84453567557435	3.02177348866983	3.06557690421404	2.99109644551532	2.98388586065739	3.04948928741493	3.1076430563714	2.8934731825726	2.98319110019534	3.0095123067721	2.90908500799168	3.12161288534916	3.08265594926374	3.30123617551596	2.92680158088976
ADRM1	6.45984654612178	6.17992469676907	6.12789538429301	5.92075722145367	6.60294848706912	6.55692514688402	6.39879459740754	6.40419060440443	6.40280910993609	6.2266710728517	6.41353706370835	6.347244364949	6.23342151097203	6.65610731685479	6.4544477954179	6.30518832689879	6.48795266842702	5.95064029010337	6.46437791531681	6.55503099150136	6.60349064384425	6.32127451181861	6.28317764036202	6.86399727234978	6.211402020624	6.30097153298631	6.2223643873927	6.08139335965247	5.89102345191584	5.88281551967412	6.37415761595927	6.04892722053196	6.40068118248183	5.97881575280061	6.06687425313625	6.29299110976179	6.46219735027619	6.13052418676402	6.3382992293542	5.85155388094101	6.1684588827501	5.91179326442397	6.3355383078084	5.64847057471267	6.06426160630635	6.48417629675659	6.22075514336676	6.28035509213743	6.41437226738147
ADSL	6.25070041156442	5.68377345598573	5.77605685255869	6.06211871800183	6.52309513121653	6.1301361054346	6.14055992796771	6.12585028972483	6.05505686566634	5.8683052109598	5.85382740442841	5.85788976385555	5.97555262203499	5.95819300914755	6.24119469758204	5.92033114596738	6.0330321222751	5.70772371780958	6.20468107602706	6.03538264768633	6.06011446501798	5.96214010273301	6.10855689883082	5.89138643426376	5.82229602463652	5.91038862547363	5.74133820305373	6.66566011751841	5.61869646970742	5.96420655154974	6.33874134183419	5.89879695377913	6.49523900949859	6.34650904117607	6.17021787187827	6.4051270921917	6.13164164904509	5.82859348331911	6.04078346957824	5.80005099970557	6.60656946052049	6.46030095497004	5.75896762458031	6.43561771281228	6.23266181901579	6.07904225445161	6.34803619334272	6.03033403588367	6.3837686042628
ADSS	6.67407222126551	6.04130391360267	6.09619625658931	6.15792980590294	6.66121546883605	6.30322281465467	6.92557478805926	6.94325227047312	6.48019877204991	6.54749206568458	6.65374701121604	6.43985168303125	6.23967934044485	6.16337592914507	6.14539156986598	6.12308187589239	6.08737361951312	6.68029729731351	6.28011517009633	6.10806350658505	6.39966430843695	6.47064002128454	6.25389554165862	6.6918885569937	6.44318412112174	6.10899786847066	6.52595775468687	6.77798539240183	6.41104798345504	6.93667197490455	6.96413401717193	5.97281736565356	6.65110198084419	6.57698663657223	6.30075079421432	6.98702776525487	6.57339489083376	6.49092189712408	6.65519525482077	6.75890238148509	6.94864469160563	6.94198327901746	6.61365361543984	6.95837692557445	6.75238528526378	6.76992815191337	6.35696536724688	6.43985168303125	6.93601610897106
ADTRP	3.21545973160261	3.86081459962048	4.07552692031213	3.81318813696695	3.77744150402223	3.82743661313161	3.60196215762766	3.71291727316631	3.59167926320911	3.51135353204414	3.41439749467047	3.4669190188972	3.85434111731662	3.49471143822089	3.38211015658889	3.67805940123697	3.53728572420147	3.49874135128671	3.33714277757856	3.67558393577033	3.4030677076326	3.55895049269333	3.75192969448307	3.42132025413619	3.59498710524064	3.38188531867185	3.53647814728307	3.56148359842597	3.508041465128	3.58460674740702	4.28278714207955	3.92899650368941	3.58875878834142	3.667250011778	3.82278000570708	3.56519015368747	3.63138468484386	3.77390228652318	3.63499946535558	3.52299809216586	3.86769219722869	3.62076007127308	3.5216648033178	3.45351622626421	3.86281638259952	3.46984947454869	3.50467482391746	3.56371255977629	3.40987048540987
AEBP1	7.52598682115514	5.63530255125108	6.18698066322415	5.8191345901207	6.79438599950816	6.18720013010376	6.35296381722317	6.29128287196329	6.7541202106409	6.72837532771732	6.59437167949957	5.11832709641866	5.29888546199974	4.76326309255642	5.12655108153611	5.72075319510485	5.8279089293476	5.43500564772536	5.55275934712415	5.11448462892883	5.30729138296556	5.38404892016208	5.46312439498608	5.47343032262368	6.12975291487867	6.02936193301222	5.06622381310518	8.40707867097759	5.25574441055868	6.43940934472844	7.30228737081174	5.62052497861588	7.61074010074899	8.66747066310935	5.84915421811349	7.6538234204271	6.37297377666701	6.16705512565305	7.2712908494131	8.11227854812716	7.83451032364833	7.29288678886133	7.36899253004713	7.90139807978283	6.68081140625356	8.16090015074422	7.19152053683144	5.74030296222194	7.86220732054917
AEN	4.19244175263759	3.98834514488699	4.10209944325261	4.18031624033446	4.03367412570355	3.78390555710084	3.68718545336848	3.64227730815775	3.81258308692696	4.04193645961886	3.88449469766389	3.69183360470193	3.7989569331912	3.74312689016268	3.57492882134836	3.72074895717556	3.84202217601259	3.7781262974776	3.88092184954648	4.00226587308437	3.67774711674539	3.978180474008	3.95462782666568	3.58158017203534	3.88108083828387	3.92099258992068	3.71586879680861	3.39574079016184	3.58976583913403	3.98826520900767	3.83600999867065	3.51404021156268	4.03208816940813	3.59991236732718	3.72622934830209	3.88449469766389	3.91373682455998	3.88693359776902	3.81894949871823	4.08402170101242	4.03090465810524	4.26233475774405	3.72637245962171	3.73409671608644	3.82757050744736	3.93679662827236	3.85934894455219	4.28504590194462	4.06548889240148
AES	7.85959198189377	7.49291825382538	7.54946389535055	7.52674339195153	7.75470353121708	7.74191926810196	7.52230304089835	7.60728123519694	8.07560431749279	7.68449795700997	7.0829159339521	7.44596053885447	7.2265481979354	7.72798392026257	7.44345196689852	6.95344976667567	7.52740768028154	7.49214603769971	7.30598649393527	7.60809722524733	7.53944878885785	8.01108792577761	7.2514378921715	8.15903274687648	7.1417661411819	7.35048479453894	7.49286507331097	6.94973927419199	7.23145932251745	7.22320269908211	7.90173524511494	7.67467073818979	7.7834335022688	8.07571922349671	7.66395625169672	7.46423249179595	7.92011745079702	7.06767749589843	7.75005048171854	7.38768635157743	7.32229690521305	7.01736506579555	7.58881045012673	7.00055235113031	7.51667487968548	7.42434179863035	7.42267714790251	7.99166393293061	7.46923049332886
AFAP1	4.23907797801052	4.16065314624555	4.08662731353463	4.08884090499112	4.12279951063683	4.06796059636646	4.24343411288737	4.22577826307018	4.42044777164051	4.29655901468643	4.40051282099986	4.46577126086713	4.04982599754933	4.13305053079727	4.16037764243331	4.18284253612364	4.31426244840122	4.27839295548803	4.14395150975591	4.32715137349977	4.55957486427666	4.3311673967318	4.16218654941082	4.55190623544864	4.20901446193745	4.34239252355349	4.1134137497059	4.27124878481249	4.06945502802761	3.9712526933352	4.47348294865678	4.20084686586221	4.49412575932735	4.27350524663703	4.85431254369061	4.09030262711963	4.43401889362785	4.40871589765946	4.16739659764847	4.12233556655281	4.4205891479714	4.26262011337626	4.25647008800652	3.78121058835466	4.41300612035907	4.37396542104076	4.30008209892588	4.20537046813378	4.14856036877148
AFF1	8.02754008508016	7.84078962506903	8.0322141195037	7.90701429410133	7.94226417624847	8.10377445514066	7.9725391581137	7.8634788141399	7.87335673426265	8.13326684837334	7.71381663519179	6.95787409547225	7.67860868522822	7.47060293298752	7.84206955561227	7.7624396995167	7.78205740198942	7.91532926917165	7.90599387447514	7.69916561479785	7.81466979556487	7.73773080204401	7.99701743145834	7.90831196688455	7.96084719644948	7.70679779570813	7.85637931837035	8.03962544565194	7.80270348895941	7.89142432549877	8.42404294927752	8.01823535554789	7.85407967231964	8.28576750729913	7.59854995129297	8.19432429565561	7.84726527997819	7.7646117582531	7.87827668333852	8.48526026500182	7.99385541813861	8.08891257888989	8.17777637470915	8.60659580091148	7.99701743145834	8.21003290728143	7.87318087674888	7.97802690518127	8.22860377889817
AFF2	3.09808113086865	3.45121929842571	3.46600228614403	3.50597484447074	3.23488470053404	3.35769044895056	3.15707112221081	3.14707179908381	3.12409085672187	3.12293483121235	3.11621950441526	3.07530399533185	3.28256153874921	3.19091933116859	3.1697254846534	3.17714176460425	3.08399786972802	3.21407084089001	3.22255719735085	3.05951108485721	2.91440416857672	3.03427660557244	3.08981980860862	3.36938807053661	3.15316954796846	3.20748633989673	3.08785220045342	3.37185524662879	3.11202671392633	3.12453497350284	3.25660704515847	3.00194988592434	3.47453817081513	3.06055729348965	3.39668082276143	3.29463802179094	3.22549344353647	3.23578961496207	3.22759249076733	3.30965323725554	3.37965995971179	3.16740217882309	3.04143282510753	3.7299733565576	3.13603647274452	3.04967304408118	3.03441550335983	3.14964978190158	3.14179012297548
AFF3	3.774158352835	3.56256807219294	3.80211561413724	3.92323428210116	3.79896330077375	3.68600634508547	3.54443863629356	3.5560097198195	3.83966729748774	3.77419781438898	3.61398950418406	3.52860148231741	3.58115065843746	3.30838594854373	3.52427898055776	3.52114425148794	3.55472540412699	3.66807419668852	3.37182229241962	3.5642658306469	3.52737464800709	3.51458707116815	3.82399266990353	3.60983400105973	3.61631523578987	3.60330853278723	3.55754954567781	4.3486181341898	3.37136035813415	3.62609520395458	3.9548082675699	3.52450218981768	3.86768247995284	4.05826548733676	3.68682173297375	3.92280863419932	3.71836596501281	3.58898217308691	4.12154395149223	4.4290880666618	3.94474316318596	3.79733726506957	3.70318338003557	4.10755757760367	3.71522075599604	3.72272929773464	3.77313498444342	3.70901390533175	4.18425867616318
AFF4	7.27193639102055	7.32922772743604	7.4460063459842	7.73425498065451	7.40606942349795	7.32176658359665	7.23331876744971	7.21819706990357	7.33082513678111	7.41249771715842	7.62442605514919	7.25826635444521	7.08181070362628	7.23077296621438	7.36781561653446	7.55898330534315	7.40351360542825	7.3763573475113	7.4011997402984	7.44922189783688	7.36996009423831	7.40351360542825	7.37446941775361	7.50873773227123	7.38872756322324	7.17507903836266	7.41249771715842	7.5271088675701	6.94660171330605	7.5341557133991	7.64884415710225	7.09999271704176	7.4474046832182	7.48893913788728	7.34971500775574	7.79444333924222	7.51767415239603	7.59636201219196	7.49131549546555	7.92166809700708	7.54427620096773	7.65008578338017	7.31781343510377	7.78276218500107	7.69634992967217	7.6308545546464	7.17830068853279	7.42317734768665	7.57250469773661
AFG3L2	7.18464966676188	6.76894175280944	6.68167191395996	6.83162957722176	7.2465717697205	7.36050880628634	7.38960007094729	7.23269883274844	7.10607069252399	6.75448205146934	6.61719109676435	6.84325686242218	7.6236768445503	7.14299708781384	6.78523855104416	6.95987778957306	6.84547891823074	7.04530630152788	7.16648064958332	6.80497776942592	6.91131105015764	7.24600570485728	6.72994164446483	7.22579745712541	6.5734945675183	6.90237997164145	6.79868812435407	6.07159804800075	6.9575360410387	7.25743428348319	6.58872499490146	7.01847172101567	7.11968136016618	6.61418235390785	7.14707872303738	6.66183365163969	7.25574310455939	7.14707872303738	6.50019655462238	6.86731698820519	6.70257958528404	6.78655271676068	6.66615674900249	7.14625239013389	6.56297406777422	6.71405573893661	6.68843639829184	6.70897842636946	7.02066734625386
AFM	5.08492660628363	4.1923101069666	5.35256494229474	4.41696392224894	6.67438507579129	6.95915882388268	6.76859176006254	7.36183754344611	5.26869395949667	5.8723817421679	3.67553972987111	6.16901275746722	8.03499248298157	5.06645060514641	6.12364513362821	7.45273643637308	3.56309212029374	6.70803261080811	7.94993244405161	6.71108881980847	5.27839041475942	7.25456942751328	7.87736336849428	5.85045701743559	4.90865594127631	6.49948748562597	8.24858636783335	4.28434368406198	7.20714002584233	7.60504002439905	3.28613693995311	6.80932202175284	4.76638561048988	4.72863751402867	5.95965818517424	5.49599649600729	5.9114779241346	5.10744386671588	2.69565562829361	4.53629494952167	2.89300325991678	6.09959876659134	2.62215766039807	6.88690042019454	4.27814110051908	4.28348742350098	5.28169416760984	6.48181257101401	4.69859207428402
AFP	3.13341864811903	3.4320851701646	3.08770819985385	3.14258382067102	3.14107029760204	3.12495627226828	3.14657709003795	3.20695409202701	3.32830061899924	3.16109111582979	3.09126018874474	3.06687120813332	3.21066475201828	2.8863066999667	3.03558520598604	3.22554117865889	2.76587053257715	2.98287789163752	3.36278417312117	2.85898266697829	2.92798862325948	3.23226730780522	3.18500237897288	3.07531739359346	2.91750793948877	3.15798429218812	3.10114323741606	3.03815132610722	3.17198682397507	3.14303609074392	2.7214982748092	3.17580172802615	3.01195889369589	3.005379048435	2.91123335686198	2.94265236211471	3.00870002465394	3.10105144378968	2.92034533907174	2.9667433063988	2.96245439568555	3.0247736745492	2.87410986599393	3.22443047577973	3.03436513197758	2.88105688576033	3.16161551133366	2.9745715449784	2.91302665277132
AFTPH	8.21965770902011	7.82509079510396	7.81746478550946	8.1989355418809	8.50663068303919	8.68548132338669	8.34157411525501	8.46421031131148	7.43349183672737	8.25604047222001	7.87632596089411	7.87632596089411	8.69034084442928	8.09689532866536	7.98204056367061	8.61542427536902	7.36273063452567	7.98684510065471	8.65647696056044	8.26876233574123	7.8270460205218	8.42166743256645	8.24722968956145	8.1624735290666	7.76400817404052	8.0064079799068	8.21664352615253	8.21382555461441	7.80714210723559	8.68479813714836	7.9757931223781	8.44048820311313	7.86352999099074	8.30723013888285	8.31279695886945	8.16067150619482	8.26493806061904	8.04144960869715	7.49901789759591	8.14520722427997	7.86409213853602	7.69423018331384	7.79380167243778	8.91940190338714	7.46177743117383	7.63639826999069	8.0328669322344	8.05439572038127	7.91831325455801
AGA	6.56748041602739	6.19223877714915	6.64258677824073	6.54268651635985	7.12788344012965	6.67753419884951	7.09417371888504	6.86334125151047	6.93731852797118	6.68399291202488	6.49900949355213	6.00098636437561	7.62339462736622	6.59841887482744	6.44188504874503	6.98677695428798	6.57013678717542	6.05215394893165	6.75325763361387	5.82389756088246	5.68058580701572	6.92156921762493	6.78660087045283	6.71811375684506	5.73228960837378	6.66528567174901	6.79669810792862	7.2506950003048	6.76257625491138	6.40836854604176	6.08347128581433	6.38035953576192	7.75563709777361	6.27129293741152	7.11730073678279	7.50471384755194	6.04408822850998	7.078593747614	6.80728734556441	6.82064552438172	6.84658096138768	6.76317325159266	7.13998977929036	7.191219439979	6.46190640186044	6.61478796211809	6.46477573066243	6.38695804142071	6.89334646957065
AGAP1	5.27969406495075	4.49407025669615	4.51192879612521	4.69175652891783	5.21739655771712	5.19541248555832	5.46586057555858	5.62684053968185	4.57986333725361	4.98019043049277	4.86860904208033	4.96061844556962	5.01339660391326	4.43065677947742	4.94811847599825	4.92164922266691	5.15525119864642	4.71823330860536	4.9846196437539	4.92695413409478	4.80327780287515	4.7285639944894	5.24968850475472	4.76595591351929	4.85976131635406	5.26461856946294	4.91940369171768	4.84192541286371	4.43449123137157	5.28854515659265	5.01829769937037	4.38828195462359	4.95820896664523	4.86151762130954	4.83817712364793	4.81952779604209	4.66769937224507	4.68859210373061	4.8324533431418	5.68787759200758	4.78822338640933	4.88782390839011	4.89319848952638	4.72477388381409	5.16543364414574	5.25762852809875	5.03292015709924	4.58964881351293	5.02656970918306
AGAP2	3.14682512088696	3.55403717490862	3.54375034916638	3.43446196181405	3.2828153370022	3.45140176578368	3.16245833127604	3.25853629704799	3.255177142647	3.28441810331176	3.26747937396832	3.25100289410972	3.02805914505825	3.23047901698235	3.16966606696114	3.18490055976969	3.20022939424356	3.16409365764634	3.21062054881093	3.03457801430582	3.01031978644692	3.21496980650843	3.31248026607731	3.08073930067322	3.28517448165032	3.22665879641769	3.19240314856153	3.33702110767819	3.07198452573238	3.15703991145928	3.53280383370718	3.36072858419358	3.36557644622865	3.57540991158114	3.58948976768714	3.374309835962	3.2887612744502	3.01279175193049	3.40095333696337	3.26268481045036	3.66698153453006	3.179970282435	3.45177421328919	3.3740114300668	3.16238160728564	3.34086353595831	3.19011213483359	3.36524744303658	3.42076558018631
AGBL2	3.36946815363472	3.75586898045288	3.77223243263711	3.48129054727702	3.30146864141203	3.20116378359315	3.47096824149198	3.22987549057729	3.31139000013113	3.4200619966268	3.3586315262117	3.56033751101614	3.20080189875986	3.39182799583338	3.27315498162705	3.20310906798382	3.18772589353497	4.10321148624038	3.78200025708703	3.01687359498979	3.11674077671958	3.46697774640703	3.1792281337008	3.43495223308589	3.92041843755626	3.35350491887246	3.83874690229996	2.94682389353477	3.30639433624431	3.42046167607796	3.49702837302831	3.71989995351767	3.22481575476015	3.30545761474194	3.45346570744538	3.1579401960488	3.65174916483633	4.05420286159988	3.51295525085256	3.26071180219983	3.73578459941734	3.76998048535725	3.37369950682758	4.34240679403083	3.80092342465299	3.53678450545056	3.47853732077311	3.44144288805094	3.36591631551108
AGBL5	5.30911577149013	4.61365750662274	4.72621473248306	4.83627120050099	5.38417364334457	5.63974952462597	5.27374414823447	5.27568108790094	5.28500897152014	5.04694341480226	5.39895635468254	5.33465897063054	5.47958338279404	5.24401290822837	5.31384390065376	5.09800012970347	4.92918286433038	4.87325125801454	5.33609821050344	4.78859539541854	4.99525716813161	5.95883176043615	5.02909100334045	5.28538544667627	4.96116283701817	5.04745065821649	4.80204759689186	4.63030843578888	4.84504654634411	5.05364684274723	4.6854089636891	5.14229239308206	5.41551472861827	4.78568700688369	5.0774913836145	4.56826675331076	5.67035618368622	5.58758047440165	4.78897239088047	4.89949187880428	4.88518607084358	4.90102928704123	4.46197453503877	5.11189855101337	4.85968834578176	5.20432105076495	4.61255949908918	4.80529535370242	4.84200115625944
AGER	3.77892616836682	3.96032026543565	3.90252847566674	3.95466614370224	3.87069334935087	4.13716347169391	3.92067642044225	3.93775839746567	4.21945616654987	4.05799200730498	3.89407036687913	3.86606759577721	3.74615851407161	3.67774438906097	3.90622821251353	4.07909472042234	3.93018975877142	3.88801743020127	3.7554920554804	4.02282600705859	4.02543088271342	4.01790214800832	3.85344021057165	4.04828544627116	3.84253014689154	3.70618261808485	3.85933034252108	3.93676018190749	4.23343127718867	3.66125334350915	3.91498236588604	3.87879463178907	3.72341111538455	3.90760713278204	3.78650322538546	4.04699266938368	3.96364648827562	3.88848008188007	3.89958730029724	4.17677988325997	3.74177602546993	3.77905920281103	3.92066621887737	3.97656477511681	3.93289875788992	3.8779711261133	3.92089360877828	4.03360958398815	3.49920306292872
AGFG1	8.01446796474686	7.76793069147867	8.0534655490874	8.02103594892424	7.55418519318903	7.56694858882598	7.84493353021896	7.86381583351272	7.58475373841885	7.89382751106431	7.93063508026505	7.61993263241845	7.64519971629256	8.09510597850782	7.64059566464745	7.39007941835272	7.80231540485008	7.67010733911786	7.99877352292018	7.83161016049319	7.95326404611783	8.23328497951916	7.8577734902307	8.10406067340424	7.81293604255114	7.68890707433355	7.68680807024807	7.62318905449869	8.12174802030299	7.68448919711501	8.13291072216017	7.65735291578706	8.2110154747152	8.19605009420337	8.02981915665679	8.199360551897	8.1268068716941	7.78145626061043	8.11413645200366	7.93328484389271	7.85252924078676	7.95194265798589	7.92708472308095	8.12174802030299	8.09367589805011	7.89382751106431	7.85252924078676	7.9226500761893	7.8778911975338
AGFG2	5.14119494813013	5.44698163405426	5.30915344323494	5.37585477782094	5.13166119590694	5.262244449021	5.03402398968198	4.76448228381144	5.23788019944025	5.26972746336745	5.24558285790264	4.97562429043197	5.02700984509418	5.25689085596055	5.07122645637216	4.94411871246079	4.99505993906438	5.05252742282172	4.85141884734252	4.88519166353321	4.81042242779277	5.27544417752543	5.04952774093936	5.57349207453983	5.28726986308188	5.27253957523088	4.84322963237531	5.12807541936158	5.1283510207084	4.86644616900416	5.27572395029138	5.00770106514021	5.20715329953974	5.02134958893653	5.31281246932422	5.49806030236752	5.34983496486113	5.19298413948308	5.33340460795059	5.02765411358708	4.94363525936755	4.76228799089717	5.774993223712	4.74500378764284	5.07760182322695	5.5716414028654	5.16950465960684	5.05391017634311	5.0512889428655
AGGF1	7.38591723525349	7.22083539704204	7.1744903312489	7.22803973127707	7.2279480454134	7.071462530416	7.48421646848575	7.56020333997716	7.09236798076871	7.13817929130599	7.34777913618156	7.56769055908932	7.38568185289086	7.46640783614911	7.53269277671875	7.57275280880243	7.49280869588901	7.46864912825832	7.40358298046546	7.23852210072961	7.43858319694429	7.58673102319263	7.5262309147584	7.75657944613841	7.45269528728857	7.34409667811988	7.27696779744489	7.5426458453778	7.07794884729356	7.03038585037543	7.23501159502974	7.40761560238626	7.34910468199186	7.89565361226765	7.48734829561115	7.53061909034946	7.40471362375041	7.54364539454666	6.98629215318171	7.34910468199186	7.31749274420548	7.27407729389081	7.19682061035696	7.27606474328189	7.36558063918253	7.38358573795264	7.34910468199186	7.38279204479629	7.18926096557313
AGK	5.9147912271926	5.93683009323959	5.70012117352085	5.7561210528786	5.68213174054319	6.06526364938538	6.06005239137812	5.78988144615316	5.89341854066004	5.79442412189448	5.70265834726563	5.74957335060009	5.98734328933871	5.94389925544024	5.78251855017297	6.05918687586867	6.03413783563913	6.13142917518132	6.06477126396697	5.96112922882823	5.86496155265195	5.73524137268948	5.95857290972791	5.91276733575317	5.86593183406118	5.51446450850524	5.77147404548316	5.89555241949444	5.92740286538957	5.55298385732853	6.0218194978143	5.81361212437087	6.1480337758009	6.10967784702047	5.81322264662746	5.41981318562586	5.51626995868384	5.745248140031	5.54480683233414	6.15712065292577	6.02488312171349	6.09072473576047	5.84905319368915	5.7959608525063	5.57741716135238	6.03233780602706	6.47445527331487	5.8092553942112	5.86962323986947
AGL	5.50739212923417	5.30858304461868	5.40340307202546	5.23417193636428	5.61059986196072	5.90792012171248	6.11366960578929	6.10760411925944	4.61400802792766	5.28842558784077	5.45484758407989	5.63726957198534	5.89899339915345	5.76146526227369	5.24654108309765	5.57852023493981	5.63686904431537	5.70100933863217	5.74731614394225	5.12193826666041	4.9451359832952	5.35255664428709	5.55314974337027	5.40990908334691	5.36767153798706	5.64840032611304	5.59379901286102	5.24599450909442	5.33332119846083	6.43404777789626	5.39343752038767	5.69900582048512	5.95237421375601	5.51761429503647	6.05680132311692	5.62572157404109	5.54548363057007	5.39620646208853	4.98348106394981	5.879486095996	5.299591533856	5.65313209534098	5.46772737501793	6.08280282722484	5.26826063628507	5.40764822452229	5.23944002004163	5.50304111446027	5.48493840751393
AGMAT	7.85568313158272	8.22598468642307	6.54784472827987	7.66173476177338	8.4372342596804	8.14719805070226	7.64035883682163	8.09156353157121	7.65493051600031	7.87920601003879	4.11504709985736	8.05541474570181	9.28608903731532	6.92222808396358	7.39422591184357	8.80620171182786	4.64579921777853	7.51417840947954	10.1327279992597	8.37746065130155	7.27499742928296	8.82758482373102	8.65332252859654	7.2878362299442	5.59768823789318	7.22559773402199	8.74061101277315	5.6046283824	7.16671810803775	10.0628852116685	5.18607873407801	9.43033604080847	8.51740369851159	4.22490792069902	8.13353637234059	7.42319450169061	6.94705780096485	7.29024508010098	3.78507582923665	8.04905514661636	5.36237627159005	7.81372697997591	4.18778434771661	9.96818723987916	4.36608726031765	6.2825176973269	7.42570670066597	8.36129498136865	7.42918623978317
AGO1	5.60280630828244	5.29762034733171	5.38070128121965	5.62790366973032	5.65698453599626	5.43078259900254	5.70586806443835	5.77203041562688	5.43305353771886	6.21927494761546	5.92529043943165	5.60327476364027	5.4654832713592	5.92706981822514	5.53377643987503	5.75910500602089	5.44358848838195	5.69850601790929	5.71853997151202	5.80152543715256	5.50540730220733	5.62225805968576	5.52383287643773	6.13770065449459	5.7105054810984	5.5962219531497	5.70779256429409	5.81637862104821	5.66752712467779	5.56716995725089	5.84056881284276	5.76468202069795	5.78290106897347	5.43041782972854	5.68842327836052	5.59768106410775	5.59987593649716	5.55749396192261	5.96244618824166	5.90007209428735	5.35647706145806	5.68116373844122	5.72493971234273	5.62225805968576	5.68649861924015	5.35108419061269	5.35108419061269	4.85243001945994	5.65761428579141
AGO3	5.36500368956825	4.79271053219488	5.08939553860517	4.98188954807244	5.04179481214312	4.6119392439867	5.01789017920516	4.97135315126594	5.10115627774258	4.90581622407866	5.27626494661806	4.99810591226707	4.92317870505686	5.08979956844211	5.03665147978458	5.11555913511233	4.79043805940417	5.00951509144556	4.82158393421759	5.05589978710357	5.16671621014851	4.67200972678138	4.89995521337081	4.81564151083555	5.18187379377728	4.95561481284358	5.10896962133721	5.32051589328739	5.41004088426218	5.4224561416169	4.92751884279095	4.70823731404318	4.72731086484604	5.14733727408829	4.84126685186838	4.73338926844897	4.56995823785827	4.93381428837225	5.25166200138797	5.14895043815391	4.68113601737407	4.88232007011744	4.81636176736039	4.82529663289374	5.22911823534802	4.43528342708948	5.0590573355618	5.05111258149487	4.87486677488756
AGO4	5.60589183460491	5.39682759315927	5.87432879692697	5.33332227520043	5.18741239332045	5.12447462553462	5.51615327454671	5.36673112739323	5.64343145285524	5.1759437310056	5.61218638368899	5.79310265193867	5.08087698954219	5.68177807362097	5.7125926100981	5.34034825058588	6.0248161007246	5.69137162445011	5.38339486287839	5.78921082398749	5.66905428642656	5.25417460860447	5.54547950601093	5.47991246940061	5.70096474370109	5.45266243761523	5.9509840115508	5.70228163251435	5.83452509177086	5.32717375193724	5.65627468179064	5.4183070900871	5.31049656497473	5.63869801402137	5.18432339634137	5.31656153280062	5.23420016453031	5.64275549605476	6.10140338484614	5.63493961565008	5.29094219030572	5.70576648226445	5.54596647003025	5.61738497275271	5.50505789592244	5.54350676225997	5.62142230008621	5.62641321374128	5.65111703510798
AGPAT1	6.25242854087429	5.73705188297354	5.7365499518617	5.82980500768389	6.25286598601806	6.98566689915164	6.22647466730821	6.16496520216958	6.115052269698	6.43089021731623	5.92959264929674	6.01354422018893	6.08221969274686	6.16888913511681	5.97610848989037	6.20952683661653	5.96562623743951	5.91963789084018	6.10039757161173	5.80288701389208	5.9801280016411	6.17497522857385	6.36350680447796	6.05135002284104	5.72421695783244	6.17579971972092	5.75861677985397	5.42613213047583	5.42343304439673	5.8055075770048	5.86513449873741	6.19106022617429	6.19235942434544	5.34518810190871	6.10090233527366	6.12298814062124	6.54089112481873	6.07774069014496	5.48824003980913	5.70576781781095	5.98304086555693	5.7161228931129	5.94239170496402	5.7279325218329	6.02308926910077	5.63011450892171	5.90104372754106	6.19235942434544	5.98259565160875
AGPAT2	4.92244413067026	4.898076789388	4.96498182471135	4.96633555531502	5.23538334283458	5.33268393799202	5.00235456464224	5.04927591687869	5.36609980641732	4.60216295258405	4.99276441271114	4.78239574269997	5.38926537100062	4.90169402292766	4.73489111204849	4.49830161641977	4.70506148490599	4.41722631159397	5.29936670250906	4.48685726861299	4.54945594029898	5.00184780845495	4.85606910554977	5.13906013464564	4.74991837780239	4.69236765631929	4.61661990958959	5.14149558356074	4.72848982049081	5.35114669119172	4.98811037141111	4.92921218131775	4.86276468686204	4.97314313815704	4.96215392805276	4.84680060959815	5.01895989852351	5.03153105200187	4.66169539908863	4.66137848839207	5.2225032213188	5.02602046003401	5.23126461665412	4.83018248259882	4.67219564883199	4.93191016366507	4.87273095186962	5.00966210410187	5.15444585532604
AGPAT3	5.36010412429374	5.07705402652683	4.99058409280018	5.12222025416672	5.27122284809122	5.10986026803696	5.22177503326408	5.22650777443525	4.94269068434436	5.17465897497631	4.92279392490947	5.20853461294355	5.39153260058594	4.9818624633207	5.0012614390654	5.34725289003878	4.89748599973132	5.07992252386032	5.64677217520839	5.34361509699583	5.25895021781124	5.438576164563	5.46803786418263	5.31154523869442	4.97180206788168	5.08252400769248	5.30999186148167	4.47087773302434	4.98031172500199	5.32027795997528	4.79285912899803	5.53443220528097	5.51650301589971	4.95304046266117	5.54771197382919	5.09579981789965	5.22142824920271	5.25679408615489	4.79333770019288	5.38702552480177	4.92569732926514	5.16260621454023	4.76625209180894	5.62519828509097	4.72645803543554	5.02894011559954	4.94296237110921	5.29875467453173	5.00470954219589
AGPAT4	4.59406835118899	4.72876737302746	4.91714091376975	4.80801826926485	4.80562784341542	4.4172884820471	4.35556877196601	4.4042692432099	4.68256249752556	4.80731652369058	5.01471553125858	4.80277738272221	4.89861384725856	4.63683389828029	4.72331824325326	4.57813489743913	5.12158754628342	4.48168529775293	4.45996125773704	4.67023573682652	4.83392853005362	4.49791741124384	4.84686824012115	4.68207512072959	5.15460280091215	4.69477261153563	4.71182941385831	4.5198200103307	4.23893406431597	4.4473941926872	4.53671413334169	4.43435779252984	4.62837986732489	4.27324563662699	4.77546119725613	4.44435304234393	4.65603164503702	4.60604745608694	4.61390828981246	4.38232740837607	4.59155682286337	4.66361599450936	5.12094900351873	4.32328637516427	4.80701974863387	4.71068765916631	4.90708534594916	4.82479114012401	4.58948504360307
AGPAT5	6.38038467603725	5.62576240120241	5.77793731661808	5.76910862751285	5.97823599913371	6.23026934620481	6.45395418417778	5.97780095191423	5.52759214668975	5.83204374759988	5.48483566157425	5.4459234054888	5.68517635483034	5.69931020675089	5.71113799888949	5.58080353982671	5.66831864144011	5.1128617515024	5.83031088054898	5.69122278510762	5.42127611805373	5.87782457129556	5.89141712374366	5.75214759109779	5.95604349676454	5.82129837722139	5.57683690438004	6.13612275719811	5.87231784582778	6.59219511496287	6.22684127086127	6.04088665204588	6.91609348138239	6.35546368208364	6.22154211735159	6.91930406941534	5.88022294434269	5.32716531337595	5.6948263689605	6.46577076940512	6.48079798693616	6.3245747067547	5.963662707653	7.30394403277281	5.77993583295119	6.17226207163259	5.98986133634207	5.79119415323892	5.95915255792426
AGPS	7.04855618045125	6.28143950783834	6.61500893507208	6.51782412192351	6.36443739975883	6.24168836768277	6.67973007369797	6.56908294189864	6.60496020333632	6.62419609811112	6.45653332210445	6.41680907339109	6.27486349434756	6.18497279849154	6.53282324416115	6.28756532610766	6.89809737909252	6.36617846520037	6.26994518512222	5.80897296950728	6.19721310025345	5.53398966926648	6.51549602672801	6.0068950115709	6.31181922083427	6.27553594684373	6.1708927351074	6.1708927351074	6.80685958570259	6.80934022722254	6.52911499862227	6.06330976364864	6.34084956734734	6.4619026371285	6.61552218444922	6.63435940525411	5.95847974737148	6.11830988791247	6.61647615928158	6.2851046367159	6.76870157905196	6.86293668638024	6.56719317483474	6.77612037229836	6.51640373893347	6.56975331791162	6.14450856700198	6.17252223199411	7.09101187548933
AGR2	3.91030781899168	3.17081959971851	4.54281426543448	4.47568008030537	3.81414727313815	3.26961839956069	3.47912079314366	3.42777274530067	3.95461206538677	2.93766243588188	4.10244491397418	2.85954109177277	3.53500587365473	2.85530108319607	2.70161990325782	3.60499935696557	4.02343019818412	2.56322224632214	2.87179998529587	3.17651007602442	2.51868744819067	3.11114445482649	2.97689939548163	3.05499561547503	3.23548663459851	2.81204311356151	3.10789841907738	4.48306521726214	2.66421595726639	4.87750085304115	4.35099444076393	3.20409070214273	2.60267276090538	3.87963357815101	3.29257511587736	3.76919759642184	4.20639049914617	2.614967665661	2.72857431079217	4.42929060684482	4.13595252835498	3.9832742403054	3.92363867617636	3.381193943631	3.04020044247148	2.9168098385818	4.40380805375553	4.69365932372074	4.00884104292935
AGRN	5.64156305240109	5.90200927775081	5.98553382547655	5.72390028163078	5.41620716751945	5.9735064490164	5.40249987226197	5.59006599097146	5.76709964727586	6.02085172473982	6.04346819896973	5.74760966468019	5.34381580142432	5.91920911676936	5.76495625004766	5.62944484600073	5.80160662208755	5.82948430579496	5.38582452528858	5.58338101334374	5.72461997689767	5.56053745635965	5.560308036848	5.8960388310155	5.79832598148984	5.80486122453042	5.57928267453753	5.13879220482582	5.34790662922433	5.10609963232054	5.52041257630643	5.49405461952052	5.75092552355142	5.41401383229774	5.84341388407435	5.54958181925806	5.82134805005465	6.05329877079791	5.63920948788559	5.3707791453101	5.39181380163391	5.59594242011565	5.67959833807899	5.29972352443968	5.80624358349405	5.84505328636133	5.51095438347461	5.42497522783742	5.686768177688
AGRP	3.16366879814952	3.59261286628872	3.71284761125235	3.44772747381058	3.52611297357023	3.36310662989358	3.21398861393495	3.3431778134695	3.22497797627128	3.30325340000209	3.57952255011407	3.60729376455491	3.41675175844715	3.33477260453019	3.63882849442511	3.80150699655842	3.45287888451115	3.31652204737776	3.1836527195919	3.52570636677033	3.44472825241135	3.49222372397772	3.00260618521759	3.21942069274194	3.54716480460865	3.19203571431183	3.57817771048042	3.57054907488285	3.49959946900282	3.36271908283299	3.38103105133862	3.27311474339447	3.45513247416917	3.26242416532676	3.26184420754735	3.32187760038778	3.46798780243732	3.271112233019	3.34271726709144	3.50362174013388	3.93032270927256	3.48719472066324	3.3917773481341	3.51357072436051	3.50829969821304	3.3550573265056	3.27625483008653	3.36746207484518	3.50815427750869
AGT	6.07899432860698	4.8553335537869	4.11437654937142	4.72153222174172	5.26300471331792	7.08669216069811	5.6900538650388	6.05483322649827	5.22544633421768	5.69634925796423	3.86140338425863	4.77926316121971	5.29958674853308	4.78087218051944	4.21006989935378	5.5623643676455	3.92210844361505	5.10143558877333	5.93100662352811	5.06079789250893	5.08085261206933	5.47319490820139	5.2921459435669	5.19739064112648	4.12305382386592	4.13158976651049	5.5089073426976	4.87281369097455	5.3648817562708	6.92878824233689	3.83029025089314	5.79795146578215	5.45476375666207	3.98988175675211	5.35565024618729	5.19242519717556	4.19687888548005	4.26711664809138	3.72385856038913	6.06459125081112	4.44193962599094	4.99332300135825	3.99153528821116	6.84128565067972	4.2464377191062	4.05343663349905	4.48678259551665	4.80096205948972	5.06044040964191
AGTPBP1	6.03278548791663	6.33446665392896	6.12361070083803	6.05281593754441	6.15271871842263	6.10402049334071	6.4600663332445	6.28220317403997	6.24962002691684	6.21821851775301	6.19506290838708	6.31006496761933	5.96912965339903	6.43916380282724	6.27937543844514	6.25895620639646	6.43996751612616	5.99251271313049	6.08698828999572	6.16329755558615	6.1111948196637	6.13483122921837	5.99861884232302	6.40048229869261	6.32611250402926	6.3779436276904	6.59713271370507	6.41675911171188	6.04945018050882	5.76022612194679	6.50709017766842	6.14166669378008	6.12610942082227	6.1039290256513	6.47487135192705	6.26813573790042	6.52036806591931	6.18322702224921	6.87364115128113	6.30311777014084	6.43334970662228	6.52510002965528	6.55226922485089	6.01568293244692	6.24816685757548	6.43008454871071	6.17524949121709	6.36617365235188	6.39436139352743
AGTR1	5.00867384123394	5.06978443204018	4.82407680722956	5.39767173202512	4.53001545491226	4.46183145445882	4.95802807315575	4.4580724853831	5.37898950435149	4.60112506984195	4.68796666528821	4.89482787538797	4.98390845784668	5.30773117654668	5.45978666631825	4.89080753559014	4.56577518330888	5.87301114349816	4.85596021464463	4.80618791610629	4.5129153791851	4.60748572334171	4.43315574274158	4.96463271929892	5.52627491017615	4.96274171920176	5.62542658897705	4.55448169509788	4.84343915728872	4.52949412668787	5.09361863655447	4.75047099518372	4.58197266140711	4.3145916822843	3.96630744340706	4.63037908356747	4.24356814455891	4.68916649902541	6.30734041691244	4.5119137611616	4.35431470300118	4.50283041513905	5.64565679535521	4.04176624262951	4.89657945883573	5.09361863655447	5.39458645479406	5.27433423252129	6.14885197667836
AGTR2	2.67061996298944	3.14932477136067	2.88677102782571	2.81976106124144	2.65568973140014	2.63303753536236	2.58971083767953	2.5778919757972	2.58518799855803	2.9907218648662	2.64117585136226	2.64042951618491	2.35057561880226	2.61267511182351	2.88961905860302	2.55945355986266	2.79727793336063	2.52837338380683	2.7352405105362	2.41793196027874	2.63274079405147	2.54674611595973	2.98143194422715	2.74778716649461	2.67027802392338	2.69899552283331	2.67488698140215	2.58508283159453	2.54830826808547	2.70967634084834	2.70797396322528	2.49400143461548	2.87811477767549	2.89399982488076	2.81597506224369	2.86357467782881	2.52646293203397	2.66041131550553	2.39722075082756	2.76440771090868	2.65840183736241	2.81670640242345	2.62528545940537	3.20357763731845	2.73778891780082	2.72809724999847	2.67718448227136	2.54416385860152	2.93277466168292
AGXT	3.32684980722948	4.05717199505894	3.72567863932759	3.72144451418761	4.12605463513454	4.97986996711206	3.79813661225725	4.3247998019352	3.8169436146229	4.32136948010479	3.45116257250869	4.62891147001024	3.56738052185731	4.36122678467659	3.56159635273759	3.81724737759481	3.22136216057443	4.06863399548872	4.30924333614997	3.71644000891098	4.23997628545421	4.05904819518757	4.05640629513015	3.9654533306088	3.43915745119251	3.51136435606041	3.57023274024715	3.3773063192114	3.47139274394651	3.75318403628388	3.55682989799528	5.06663503752724	3.65991209994288	3.5550377594514	3.99375104920182	3.77812062271046	3.537473443612	3.89401319167931	3.4768187682969	3.84915672409011	3.36899072846234	3.49467375727556	3.64183566367968	4.63537022339208	3.40147085816297	3.37441656418643	3.48076068086294	3.54713601482015	3.54491578887228
AHCTF1	5.97580340635782	5.95269001263025	6.16041288597725	6.04598503486274	6.14878259707274	6.0933384145144	6.33874785546435	5.98187118316184	6.20116028235093	6.4311220919346	6.65366922827984	6.46794562884596	6.54777332474841	6.07528966777254	6.28770514058732	6.66383900894054	6.38561154158813	6.64524849177728	6.23483624657319	6.51869353804371	6.33883910789895	6.84357159458353	6.46168377709838	6.95837322351671	6.56539364692168	6.8559569470134	6.62101685653141	6.22107607115549	6.39717851597406	6.33328182578368	6.02667957574213	6.2252798150622	6.35378319486589	6.20331761510856	6.49974639223179	6.44764146975948	6.12322320789031	6.7319633341164	6.43724971925777	6.20642323815801	5.69292989288572	6.06337344925321	6.08392998500823	6.07127422900493	6.26699363860768	5.84468743702585	6.06433408781169	6.20255701003694	5.86529468702537
AHCY	6.07403710866632	5.25759973855691	4.7542378757318	4.51729308151954	5.7750428122963	6.26480920141229	5.93567196721364	6.30641155978905	5.43131929427821	5.2883431041265	4.73406375311353	5.46536461251564	5.82857300509166	5.0351441037969	5.1539884234934	5.5604646932618	4.68186731231291	4.9237573388028	6.17478376148197	5.24582771441573	4.95183755676158	5.46786893685115	5.6493133928167	5.08946757029571	4.76120809264935	5.21654668600751	5.4547094490435	4.44172164982219	5.22363124218511	5.92294646345254	4.70821041365318	6.22140197391261	5.41777133749058	4.7246279855959	5.41837287008562	5.33337494545642	5.35143799491548	5.021952099408	4.34159747543154	5.33634137888831	5.07523886836618	5.0903908865922	4.78736002419302	6.07943238989028	4.87570591658279	5.21949508151419	5.19396143206754	5.33661500777157	5.36839944251374
AHCYL1	8.65557155262416	8.02776418259924	8.03079403431285	8.11362707130806	8.18127947965626	8.64654320202484	8.52798908916924	8.53497468802082	8.22596657804844	8.48722813964385	8.09143406988529	8.1670647312877	8.6846647700009	8.21634592563979	8.20132430623941	8.62275353122661	8.19503456940253	8.18092533058854	8.10878826505734	8.25769172671627	8.10469624866296	8.29904174202178	8.20390973575326	8.2320649999457	8.33557278642413	8.18906722108694	8.35382250526642	8.60704288537877	8.27316005439451	8.7905283105107	8.56394817925217	8.43164667288229	8.30522612313275	8.31170339316175	8.49648890795142	8.5788834069573	8.16481433298224	8.47255630125349	8.015527376481	8.33557278642413	8.29060274837632	8.38008347350697	7.94731586529724	8.56901578966849	8.36237739021038	8.30942349525304	8.20814503593488	8.1670647312877	8.15148683365451
AHCYL2	5.84020091677193	5.16889440071505	5.23992411891566	5.47697516103042	5.95894429047411	6.06123145399675	5.6729016217693	5.70226607866757	5.32744090588492	5.483253808734	5.39620690100979	5.28996827655274	5.69393965741627	5.36268275266839	5.53442703524437	5.71009124656141	5.0411662023829	5.74899697412232	5.23725979000257	5.29081188780244	5.7663760334469	5.57740237017706	5.84005270423448	5.62963300945544	5.64744863145297	5.63633797966703	5.87300782782831	5.40711675153408	5.18745914464461	5.7245705459344	5.2455093312486	5.70254125966697	5.65580999247418	5.37155367104691	5.47597998945399	5.6573116099579	5.33595036003575	5.54974151326815	5.21879081726833	5.98786544677132	5.07882531073767	5.46381614119951	5.15539945764797	5.36314777536268	5.40113874162054	4.71239691431469	5.46484456690874	5.46672222560029	5.22113578248304
AHDC1	4.31908037827462	4.20942843198449	4.62071546823776	4.41430125305627	4.40725385728052	4.14833105013125	4.17760538991851	4.16615804166247	4.3927958779477	4.32860566869962	4.51547001790181	4.19217592814064	4.22303689299825	4.20726078896594	4.23805674830951	4.34890314798854	4.52975726286078	4.21441282813732	4.21189050674594	4.40659921279784	4.45137995342768	4.28346193584682	4.36621001547513	4.75654269805328	4.45177141914025	4.14449268235557	4.13775521002984	4.00119635383558	4.09888119632747	4.07431609608873	4.28401421409823	4.23764352455299	4.40742243689697	4.43472457370978	4.40772722859084	4.64348127577646	4.7384330214224	4.62068368083648	4.41630115145747	4.10827870145032	4.30964966683652	4.2305544314923	4.49165740573455	4.18630394245209	4.27192945623848	4.58208437363139	4.26418019009938	4.45075067139933	4.38734719408988
AHI1	4.84612071896439	5.54715043731062	5.29759600307312	5.19574375710969	4.97835903264057	4.97912148973021	4.97190831381918	5.23223001172824	4.88690147923367	4.96106686716381	5.54924530585479	5.42910023006871	5.14071906261545	5.30454975994731	5.34720666753557	5.05642545118834	5.38662765358833	5.47960133688936	5.23976597083912	5.26841065055389	5.36266954548517	5.21897536219817	5.19846303736273	4.81643639077946	5.39702746831911	5.39815796436575	5.2362138099699	4.96689397686763	5.56689479667871	5.44686409808976	5.08098097590152	5.16523714241289	4.78651892433829	4.92019727348488	5.30767743163552	4.94360919643091	4.98844658954364	5.49805351054314	5.50573890929202	5.01141683268825	5.11506912513806	5.38847930467105	5.08244013618575	4.97801358500119	5.40478996955355	5.11650803112696	5.03432818519267	5.20744743427902	5.45646922958631
AHNAK	8.45067361217902	8.69736482372725	8.70107644868277	8.62234817126272	8.22276632314181	8.39990894124225	8.34037652698896	8.28985881497116	8.82048026354223	8.8541876974755	9.30722708770289	8.741724260902	8.700473999111	8.43299563432835	8.8396645873466	8.62694995676125	9.04742761920938	9.10975816897389	8.55594545259111	8.87995168390946	8.71357468641952	8.64752542587347	8.5658905664038	9.3970155918854	8.86273316910235	8.87995168390946	8.8396645873466	8.87714146483319	8.98881213532486	8.34335839355915	8.84582447092493	8.52779223320709	8.98881213532486	9.02562564073378	8.83733002791944	8.96724525299767	8.94312329470102	9.1782358451614	9.07983808357533	8.94951645197698	8.76186051938038	8.92379984926286	8.81454939338421	8.55854791228041	8.98881213532486	9.02562564073378	8.79720330702371	8.73919469924321	9.0321682389723
AHNAK2	3.45199830149143	3.19296346678746	4.42329965467942	4.38906200539873	3.29710629754126	3.23177308462951	3.60760565441802	3.46722221383401	3.62124546164497	3.85320325728481	3.2712600411243	3.07326805544244	3.00705665913651	3.01487003072156	3.00754915651653	3.11889906769933	3.31109726991284	3.0415657548899	3.07958224498127	3.07502948817237	2.97573840643313	3.17702430013873	3.2902663295281	3.26487607985932	3.32706695628473	3.07261750993493	3.06389467906729	4.56755379493527	3.23032336160932	3.84511443905913	4.05621107168847	2.98904584641943	4.02683156290604	3.67956569932598	3.24518103834406	4.17662417842039	3.76764173447507	3.23043023369246	4.2009732215863	3.89834783926831	5.09426116234612	4.0996802221784	3.34592625386285	3.61515289677805	3.39441426662789	4.22330571018883	3.63501675553506	3.39624076907634	3.81786160282526
AHR	8.26253873285945	7.62775208353258	8.52285384662104	7.94416272437428	7.79494334324481	7.60728358991731	8.05960467213831	8.41841774238126	7.95127415215664	7.97004918711149	7.84517488915948	7.45647185293306	7.42104994182566	7.60417102795175	7.64214655233082	7.33590276557171	7.62790586872928	7.62056873414819	7.5855980777997	7.49262317063149	7.64334653936637	8.02656991547969	7.82233883080326	7.57882318262915	8.22378715668711	7.42104994182566	7.40483569160187	9.13864302679728	7.69990067356255	8.23664840045819	8.95465697819969	7.42515333704235	8.42092019312153	9.15895708318186	7.88674443889889	8.68804672160407	8.04783645208345	8.18111742327425	8.9119941468174	8.44568674942922	9.00420527528233	8.42451477064433	8.77967255787634	9.31654148442885	7.98971307221602	8.8390438248715	8.34554587803814	7.80242647259807	8.96711376297914
AHSA1	7.5809952508487	7.26810804970938	7.25082664531814	7.52253847448428	7.73217269597604	7.84922970518631	7.67935763521729	7.66495576184684	7.3024618677616	7.58439242231228	7.91575885595027	7.36122184355782	7.79408163562415	7.52832171706618	7.49364016135678	7.49791307904021	7.26268818967071	7.1709056166431	7.44474954980966	7.33499236069332	7.77657511503225	7.34981454812779	7.45445531541954	7.46138316462827	7.30745988354657	7.61677079041243	7.28488534625613	7.62065108874004	7.04824308308428	7.75683711812896	7.60025263078339	7.57332557626888	7.4684354329388	6.63538679900159	7.31295225185024	7.72862481787842	7.54507831676063	7.49689890201012	7.1858832383157	7.49426727665663	7.73424698363123	7.52362122076921	7.19863243140707	7.65952022568842	7.35860760819406	7.65091540777905	7.66633674310721	8.07488407457928	7.37033168828241
AHSA2	5.49629235868694	6.82496085763801	5.84209981901627	5.87827902565564	5.45065189707723	5.81145363191278	5.92248567515141	6.491166899244	5.928578719831	5.87614798267676	6.22878269905514	6.35491778491075	5.70472730721646	6.49502020575474	6.33902679885189	6.23477416128821	6.56185235994037	6.34227213867133	6.0947167980152	6.69243722227626	5.93700898467078	6.17303692607656	6.37294132532375	5.68334049220539	6.39907505784196	6.36647402783343	6.64857316490171	6.20515631795884	6.67074541529794	6.64503187876372	6.52873480632261	6.28925149537443	5.25903539428394	6.17303692607656	5.81491047688879	6.15354594249934	6.20404472720186	6.3610495400353	6.85629778347717	6.1365768175165	6.11653643878394	6.27631843644736	6.12783189394727	6.42030468337241	6.50775408973734	6.21167908404981	5.73903164994641	6.69173080831293	6.08053851167173
AHSG	2.96094242960783	3.44743974230944	3.3866875003543	3.21217416036368	3.07166630026979	3.021680222056	2.94161333997284	3.05734372481766	3.22200502878354	2.94059779908719	3.1440995057831	3.23255525227443	3.26370820745858	3.12324730466071	3.08939773489632	2.99739297466483	3.23625012766519	3.1197296543977	3.11525735144654	2.99842453231753	3.17413991680162	3.14169998496247	3.18342071340085	3.25025563876118	3.06350847341565	3.01991667726487	3.34756576745345	2.9717593470048	3.18901855702701	3.08984616817413	3.09421653982454	3.18232084351709	3.19340138814095	3.06506891381323	2.93445345761254	2.99779296640772	2.90050904555251	2.84658663559119	2.87362345662636	2.97322075614918	3.17384980463794	2.93186521888315	3.06290429684376	3.00239931600097	3.27844302680757	2.65247120129782	3.12653789194184	2.75434793819106	2.97813794787559
AHSP	2.84301138413295	3.2492977815832	3.20523901201976	3.30181973661805	2.80951253222153	2.80552971237706	2.78147495841941	2.66436313097785	3.14690982317286	2.75359726013372	2.98351627415358	2.85138987124208	2.92380538927542	2.86881671038585	2.83682743998651	2.94235400189029	2.60939566454245	2.74784138584148	2.89853240549003	2.81632549951101	2.8060800564701	2.80325739129233	3.037688742812	2.99525505028568	2.62095196068352	3.01521433552564	2.6697241105476	2.89683827841233	2.77960049386515	2.89009823310153	2.64150042860701	3.0221281163071	2.9022846296818	2.75645919315766	2.6697241105476	2.82693573754304	2.64228331066619	2.6116065432765	2.84267785409328	2.6380318238588	2.82487896035658	2.74393440013832	2.93523728223996	2.69994913271536	2.75324021971727	2.78941027830179	2.80741103846618	2.85138987124208	2.63902787422578
AICDA	2.6777915852183	2.73205240150659	2.84402678573154	2.94643705960325	2.85149880025904	2.76593629527624	2.71805503975472	2.72817028434193	2.80810922558699	2.91559901873937	2.71917509089287	2.87254311065084	2.75587954153721	2.82583564119939	2.7268697794588	2.64909434658801	2.84603005785714	2.63348460871921	2.90632448031789	2.91530591682395	2.86110083931324	3.05314945778591	2.68353939363906	3.00037996903175	2.72702945893981	2.70516176619098	2.83775008140385	2.90639393936555	2.82000772178589	2.8544365871687	2.63156234865726	2.56566174143517	2.68284526113416	2.74125635113111	2.68480736473773	2.87027981429772	2.91984884385567	2.89580899113055	2.70180803911816	2.85811898529562	2.75534921025901	2.7940266031715	2.77060577558546	2.87167159042421	2.74714495180054	2.51835371837162	2.86110083931324	2.72523863676806	2.70008652333683
AIF1	8.68806940284528	9.92399485482158	9.53898687519674	9.63685022097299	8.74543219636885	9.40856542945718	8.76030229667549	9.15195840865147	9.19402282443934	9.31912403105192	10.34195649344	10.1210441793244	10.2950527174646	10.2299624954057	10.2849718969849	10.1564780689309	10.1355254528849	10.4638952462964	9.9854390516261	10.2299624954057	10.1564780689309	9.86053974929635	9.97653347957377	10.2005065233723	9.8431756780667	10.4568422605054	9.98987090447418	8.31597025129996	10.2679143472916	8.98450568397921	9.34158533114766	9.84748641752723	9.4941209142436	8.30112713280373	10.0427974548329	8.58908542590308	9.40267283050937	9.7412924050522	9.06318751952961	7.91210644631659	8.85165775488145	9.28799489999791	9.08806361124129	8.16577768892364	9.7295922537242	8.78254985785541	8.63745003866416	9.87340916814365	8.5850707413899
AIFM1	7.55383482538364	5.73839889703319	6.77088824549873	7.25444512475163	8.47464016470652	8.63409845965746	8.68517063233825	8.77187104757906	8.02201259647168	7.5394455751307	6.49624866953023	7.17938011878159	8.18903507634025	7.14947922326234	6.77701889357672	8.22957968516885	6.50395183031555	7.24819898044083	8.16781746580154	7.38255138935571	7.05116018879043	7.48327098136177	7.72627088606782	7.11207705778704	6.28495769888319	7.13477106249168	8.22340348122595	7.06963913763438	6.9542799413692	8.98764286172297	6.93876259783629	8.50568410778662	7.68593878443117	6.74364446813923	7.68348208613166	7.92204381142239	7.33238295778845	7.22791273080437	5.7367897111912	8.27019446995415	6.93949836575152	8.16653864394447	6.87039394193002	9.8102958088843	6.91630395249412	6.88747710898906	7.61241111607744	7.54997394795737	7.65235365118524
AIM1	5.58214712971143	5.43714600211919	5.67069578984785	6.15623472447367	5.6447739035371	5.89956284286182	5.69797180609071	5.5255196626691	5.52176785655602	5.51952275445171	5.16531376047979	4.97067343388858	6.17668627368905	4.76794328441232	4.88065242564721	5.18978324691673	4.78140405929774	4.93322827720399	5.50817622727924	4.98524590690222	5.29106175859903	5.03047175529906	5.32282776365196	4.95604260770836	4.98727209757767	4.8902578490002	5.21900078287714	5.75678479634768	4.91486161802527	7.19888083862182	5.55722786394763	6.05269669200046	5.85798623615183	5.95052521868331	5.56893628621037	5.73805589055358	5.23439564886185	5.16495151386441	5.18948058380577	5.87817625602339	5.64654582198932	5.65682459167104	5.82698014048346	6.19214019589053	4.90575202082561	5.19543260679617	5.23325090737424	5.32819221243799	5.26190037877332
AIM1L	3.09056921862725	3.03457458979097	3.22840845948057	3.23797395564529	3.17232488273563	3.19407219582827	3.05829596192554	3.02714296313072	3.12249189514869	2.89722941465446	2.93301592854857	2.98853863002035	3.08862762086873	3.03047670375555	3.03793803548783	3.14220461412157	3.04844094147454	2.93533308139531	3.09108721702928	2.96220861779184	2.99238090592381	3.16542913728292	3.12885509011828	2.98259872777522	2.92235146904022	3.08921570138192	3.03646927951471	3.16841065088417	3.04459127843193	3.0805136514506	3.12209104008678	3.00391640549321	2.93763610232365	3.06991631855462	3.09892111751923	3.10842129965987	3.11738125710188	2.91463425323101	3.03691347140424	2.99398230922187	3.03616512208926	3.11584280507667	3.12705873058237	3.08596150599164	3.03254959924004	2.90202944920911	2.92326651075625	2.94691177966979	2.92427951236116
AIM2	3.44280487794244	3.4724001225394	4.26748127414937	4.89007852630052	3.164362987821	3.29909457647162	3.3166460928477	3.52661012838479	3.09190526728798	3.58580898883467	4.10777563747966	3.13843428335061	2.85114265701951	3.22082724928868	3.37156330305302	3.13678736017285	2.95911784487395	3.33382426278734	3.06050305674662	3.11759281645155	3.59520357475259	3.49622120849837	3.56933747378632	3.05225679617708	3.36920993591131	3.0179406755613	3.19390337749119	3.83629417682988	3.13678736017285	3.09569807676461	3.40988868724225	3.79517190015958	3.58293800421839	4.16919219521851	3.79102000066361	3.48097672314048	3.50239425924479	3.36413605169444	3.40166411774465	3.40527511040461	4.16209350651802	3.77990092886122	3.93265219737211	4.03251766424669	3.86576880452372	3.50530086288446	3.46540413177864	3.10395324208999	3.3207787954698
AIMP1	7.51575789292173	7.06990859734926	7.24143369915486	7.18468875274865	7.37094088023125	7.38578155516143	7.67698960277483	7.81515948976299	7.15149179903486	7.67893329772662	7.12586820501015	7.31078057124384	7.32173275706663	7.00899458914257	7.65394000517745	7.53689478259301	7.46080641831494	7.12322022723427	7.48526319140858	7.22411835100911	7.29037709579662	6.83385022299918	7.39389636309238	7.3420075274762	7.22575408105645	7.61656286961064	7.03293240099689	7.81194374250376	7.42349603709841	7.64744412775604	7.48200978646075	7.23684358538145	6.93825634585681	7.32938167923332	7.2285628987185	7.6620651525478	7.33349444291387	7.42866096860283	7.52217519988953	7.61456968078434	7.6215636483579	7.43379426218937	7.63630724937599	7.57556625685248	7.86648502827164	7.52217519988953	7.08644371517648	7.49880869263606	7.61146369859521
AIMP2	8.02360885117361	7.53880477428578	7.71627793922806	7.55911884608282	7.87554041282291	7.81743844163788	7.8364934704335	7.82423892489697	7.65180988199489	7.89129331395379	7.70596453386697	7.78177454752014	7.94110592421977	7.91842521373059	7.67993517716237	7.65434717565445	7.65917166571752	7.3726522597893	7.92317965229012	7.82894348163597	7.80548544525221	7.95640434303625	7.77708463008229	7.82894348163597	7.55082918078086	7.71244813848764	8.04947775090463	8.05656293817414	8.0097196821011	8.05555011018542	7.70521839318121	7.81655220021652	8.13692998647884	7.65835009676808	7.90510098761593	7.70521839318121	7.81979515468974	7.75223078676609	7.83161711402119	8.05149004179258	8.03040346387415	8.23343868321174	7.74813308105227	8.21221000520389	8.15954095270791	7.65531437799284	7.8028042854028	7.67277287179027	8.25963164704632
AIP	5.77514311171567	5.75382323327556	5.71966329638748	6.17864281987411	6.1709650074652	5.83706570256102	5.42539295347385	5.66520723869295	6.1736253164722	5.76234231283851	5.74641052967033	5.80733851072141	6.09669239210769	5.31809335016332	5.76039767452242	5.58934216726757	5.50803318646856	5.32306210268941	5.99708822897424	5.6376913491381	5.90423106423594	5.88603438623012	5.69288305824396	5.54162848709115	5.23247648848662	5.73546543026135	5.30068611622849	5.84467353052966	5.33696468102726	5.64402318859015	5.50685003829236	5.71018943878032	5.81118346823592	5.32773252334578	5.55621887307822	5.6722383362553	5.71398318657231	5.34305628893698	5.1469918011396	5.38822357740657	6.26256569469031	5.67811868448405	5.81699741609052	5.3159517814923	5.43085997803029	5.85022125046904	6.02716791167391	5.57790595565732	5.90595700414989
AIPL1	3.13294962315718	3.69863950028891	3.35143977506433	3.1915444369112	3.20303620157374	3.19392697865747	2.98552922738895	3.13924153937784	3.19877971856643	3.51877278737917	2.76248493638804	3.32383631540284	3.28298772039468	3.21162037062366	3.02383452507938	3.05827414299997	3.32822807315824	3.04505848161478	3.17878399381548	3.33087285182994	3.30201824191946	3.18653008775364	3.18918464189363	3.02666876776155	3.07890938481985	2.9049201979013	3.12403706244887	3.0139570574918	3.02378166037584	3.16017105199879	3.08470237878036	3.19573060416189	3.04598560760766	3.37077811414779	3.19681079340832	3.06663718474956	3.00760660458941	2.80585650258799	3.10545775596059	3.10042223216824	3.22213002803574	3.2094646226158	3.20198677524509	3.1765506208719	3.30051127630728	3.2761111929486	3.23844271212578	3.11860010133358	3.28920813384386
AIRE	3.2297504337251	3.8327454756888	3.59276556436092	3.58539684209677	3.81915897849773	3.71718203111647	3.56850465563555	3.51277466617268	3.72232218698374	3.62302605043476	3.3995638808172	3.55848377077114	3.52470780243607	3.46545673811869	3.55257180556213	3.45364001231837	3.66957278004868	3.8042365953386	3.42704488646524	3.49858674042894	3.62269838442084	3.5939557061176	3.57397816573302	3.93915113132519	3.56270956724888	3.55550696682142	3.66898690053566	3.50454265380605	3.74183711307739	3.4955028758599	3.550075405522	3.76449563580809	3.56064616473375	3.74320858410665	3.59633726455126	3.78421611543241	3.62074161024797	3.66449727095701	3.42137888690519	3.3343569031227	3.60362170943602	3.57258464857354	3.50759251257946	3.57026548212934	3.66970203089059	3.62302605043476	3.60334188208376	3.48799566419523	3.5722124580221
AJAP1	5.4418637243649	5.20473770339007	5.53622973068488	5.11157768912139	5.14824592245893	5.10898181486467	5.00003060770701	5.49559295709984	5.03199600013508	5.34751625074222	5.00762740939125	5.34227734334187	5.03863169074713	5.18108390144675	5.63773284908331	5.03863169074713	5.62760292491492	5.20939622560167	5.63105027036049	5.06702422387121	5.46374878028009	5.90970632293964	5.41824271729986	6.53600931675884	4.97373037804421	5.75821537251748	6.22037314425399	5.32499086852862	5.33518245446859	5.32048492691051	4.67110355960269	5.30308733113212	5.99102289685482	5.5212600531277	5.41996027070916	5.41905904633656	5.09886231801661	5.59877598361875	4.66630129541086	5.21036558253684	5.10646702951747	4.98518710275843	4.57603105735393	5.0923742235134	5.06240689092064	5.38692462961745	5.00379035650248	4.51954808151545	4.78313025523852
AK1	5.10957673258599	4.72717852616156	4.75472244619635	4.67384804518523	4.8898770712775	4.73498888988021	4.89276336585393	4.81749738595438	5.15880861774743	4.98964243482113	5.26275066733505	4.79170238015957	4.79371359794677	5.07722552943076	5.00972237552093	4.88686121022831	5.28743055558168	4.96437909617562	4.60294101192576	4.88553057852981	4.87498117602501	4.49623957752818	5.11954318049893	4.81338675643463	5.00229159068892	4.93559363438427	4.80961840067771	4.89477564808182	4.61904263107624	4.73933818405507	4.87729885903445	4.81373097308217	4.91510733564585	4.35343972125064	5.06584708017598	5.07364274950045	5.09376531961872	4.98205429229247	4.96655871077006	4.34003245101596	4.93391814977826	4.89447851467258	4.91389335160979	4.01948912843911	5.18380628651938	5.14399846897369	4.92580922845845	5.06462355224027	5.05375856478689
AK2	7.83355379675085	7.51063780596889	7.5082010007429	7.50956207841628	7.83971273719342	8.1781428116903	8.07885463182391	8.15266639398853	7.76022524096423	7.88142772521424	7.40331963750436	7.67668881233378	8.12344362003763	7.60631969433421	7.48541812720305	7.97007896781166	7.34080919249028	7.66348207124801	8.17995984645659	7.76423842130067	7.55796887323165	7.70795220629907	7.86762704017244	7.28787645315985	7.6386279756922	7.56592318254329	7.78625596158117	7.8233967525533	7.58926676890954	8.47728138129177	7.55934606659311	8.1436513336394	7.64552075204805	7.56863807388468	7.77676345091591	7.86469288136805	7.53287417362741	7.70514061936841	7.39959481445279	8.11088529929619	7.80550731192127	7.67792058400308	7.55132063533004	8.40289992596892	7.45951248602931	7.44387609802434	7.89189173147125	8.21015187145153	7.91413020377106
AK5	3.96598884382332	4.63622162615969	4.18227339633843	4.35103214434373	4.05706886015738	4.15677702720968	4.49673513450062	4.0153313599274	4.23179369381061	3.90991940576251	4.61749371861708	4.21765914965003	4.24614996257989	4.24906733365963	4.05676888973637	3.91326847133481	4.44863472468168	4.25301493712055	4.0802605422592	4.2053217799573	4.1114070312079	4.11090394207194	4.25875943372121	4.69230370434224	4.61289443645172	4.09311191926515	4.49863502917446	4.85258220513702	4.03518245914316	4.40485215153463	4.07269066290003	3.88384833386505	4.12410060643333	4.14785838952656	4.19331502631933	4.67175961848309	4.2483596992968	4.10981621866369	5.25956698602529	4.06863711900052	4.12385426505919	4.06863711900052	4.33122798221642	3.51640850857979	4.40535148754716	4.49796816737979	5.16605740400968	5.13489692614638	5.05719140569597
AKAP1	5.24136862523885	5.15768100811864	5.00067114549999	5.1271955120734	5.30084275502971	5.4392502464509	5.43515519547881	5.4165399351494	5.27575268074139	5.29666525473652	5.25537998766197	5.00053246124389	5.61958992405839	5.49984152153063	5.09082657536363	5.07352089360161	5.02658255629883	5.2164366739624	5.38584634379176	5.27343346654999	5.14042449402087	5.17253570951052	5.07069515476934	5.31223592683917	4.95741503812517	5.25931786680114	5.00532130024557	5.10681803818225	4.91069364338662	5.18987766633426	5.22912993738877	5.25696317291667	5.10486927108601	5.17376676123925	5.17336596604511	5.1512387092501	4.93295060564622	5.13768121459719	4.83184723093982	5.47784290849109	5.0446011757373	5.13478027136866	5.0493841753388	5.23162601553819	4.96052478414799	5.0446011757373	5.16318736067783	4.95704025480456	4.91544815379331
AKAP10	5.70541399864066	5.85406336876355	6.0554985228942	5.70215720717593	5.63048115093152	5.7334207120679	5.77611176492701	5.84120789965975	5.52751990723884	5.72433319834793	5.58537391929841	5.78001950158385	5.61512021639278	5.8259132753178	5.80958026404791	5.77797796392218	5.74894329410541	5.74432702636897	5.50688636314191	5.66745635313101	5.76552408720243	5.76367619565352	5.77644867436447	5.84482634148682	5.98832201590731	5.9803912224976	5.9660631850954	5.73254461000169	6.46362471346287	5.44821815826142	5.87844373264653	5.58171629744187	5.71832395655753	5.9143401486346	5.73145621590142	5.72484136408653	5.8567120594468	5.97748635331217	6.12697227764949	6.10743265714681	5.65415343316621	5.62378347489276	5.81117487145118	5.67402798512146	5.79976164290656	5.66915843323938	5.85174399831395	5.54831846654016	5.94790872890429
AKAP11	7.83582532980124	7.94677943849569	7.795827691212	7.7475169249762	7.46792741515303	7.8460581912299	7.96787578322066	8.10368818783298	7.05273216289134	7.72868967419329	8.04215510723334	8.03548762771059	7.98811619133813	8.21863732126016	8.20768813618811	8.56614824270879	8.28363785752007	8.25128591179381	7.94368741378413	8.05781330334577	7.92279936611286	7.46397221035613	7.89541577035642	8.09891789288493	8.22965769387711	8.36561202758936	7.96350890983318	7.12710806207989	7.76014339530225	7.25170663071676	7.21658575982596	8.00313694353576	7.41622014589545	8.14401943779373	8.01748276571899	7.86093144227226	7.00416897423678	7.87784956781878	7.76685647089807	8.06824381055895	7.43357981444204	7.86249594626558	7.71174595717493	7.44407303878339	8.06186414498359	7.24622825352645	7.73688759582079	7.3764996584953	7.65287475864258
AKAP12	6.22176673610049	6.38771289109306	6.42823432923537	5.79008423740581	5.6327942738701	6.10037203689922	6.43726208687458	6.46214019736284	6.28924193529442	6.53107439658056	6.05221569483311	6.13751748511167	5.63988008898474	6.13315390258085	6.28596598605328	5.91151024494956	6.04802332564903	6.04562189522801	5.47802924666923	5.67237725277135	5.79221788972231	5.77481470595897	5.80827458208081	6.23180453006246	6.36794253745574	6.18276133746662	6.60644472452808	7.24948033974769	6.52306382466824	5.93904820689318	6.45495283380023	6.24452020434872	6.36207938718043	6.90049911329332	5.67038617213527	6.3361177125212	6.06480295910932	6.35971686063957	6.45833810616973	7.04388920296328	6.64807731740545	6.43264431510492	6.22360624012697	6.91037888515421	6.27461602839934	6.76730492351747	6.5902059366186	5.47334173719215	6.45586862569819
AKAP13	6.71408073554915	6.28008820103808	6.59895126991883	7.03523513421748	6.6807685901757	6.51332997078119	6.86073809420961	6.87084594549009	6.69586570749601	6.91072222317574	7.15708961112778	7.17908781350021	6.7568864673673	6.14236084083104	7.06239622324994	6.47763070445709	6.8647205955001	6.2745697667716	5.8711001794502	6.99764334874308	7.08045580254306	6.9886230673642	7.18922472697591	7.08650636117719	7.26534807517351	6.63918951532627	6.78651501526157	7.44671411636747	6.89476310665165	6.62807782367783	7.33105869155201	6.95038505811935	6.89562073668013	7.72470505965038	6.64076097265718	6.94259095036741	6.54632878710796	6.72030745438059	7.12019863266434	7.47150004852643	7.36165551113501	7.25306370765545	7.355510184147	7.27068449218231	7.18207560981163	6.99293903508311	6.97603993593114	6.81637034712708	7.07587690371958
AKAP17A	4.61545783793037	4.6878582553356	4.54977663110079	4.70559959638551	4.68412966374029	4.91148911258266	4.79655990033977	4.97829931983668	4.35728641995546	4.7210140789196	4.88538994061362	4.78255725120354	4.5523947023001	4.61077947820538	4.59438837746929	4.37608339615902	4.57851043878362	4.61963827118331	4.64680276649048	4.64142599721446	4.61641463359925	4.66451020954485	4.88774670394668	4.76939176505774	4.33840956554693	4.37718037674318	4.68343961435948	4.56467500539812	4.56045074479414	4.87227551280249	4.86120376220511	4.67754160309456	4.57878072132153	4.97601710933503	4.54838980343023	4.55139107079244	4.77617960103722	4.60126062301887	4.47905086581953	4.90831582053247	4.52639397600476	4.63260683031781	4.89119150835751	4.2851140334472	4.46536706021577	4.41111800941834	4.74468296935165	4.87168069179932	4.6351253643341
AKAP3	3.19408223045222	3.88424596521494	3.433826130292	3.25774197780442	3.30776338908221	3.68078291958096	3.13083403754909	3.13615834376847	3.501283015093	3.19179994908257	3.15647433058804	3.47360966845722	3.69917258843437	3.08611576852489	3.88150066512495	3.51548878967371	3.8670358370732	3.23137565561602	3.57163476325941	3.56520527978686	3.05082690944091	3.58720202353806	3.42394192832426	3.51536503299152	3.43013133783695	3.58892061350372	3.37399026550599	3.26121519465306	3.19396122737814	3.61745274283883	3.23361587912188	3.23155000024892	3.18547995614001	3.12908944495174	3.48247673846133	3.03274670583908	3.07762434468765	3.33830720550506	3.69423719995589	3.23003831325122	3.18801302961658	3.26762078450876	3.2109797841943	3.60154186959394	3.79161637940127	3.21114572667622	3.67976572020128	3.05146004652645	3.67907674382067
AKAP4	3.08311464266624	3.18277796107799	2.85921659375809	3.08006656875536	2.85267250506725	2.86932875135628	2.71567834615876	2.77239758465136	2.86403597942543	2.76825680652481	2.84308948426447	2.80235290779877	2.80418056332055	2.84377061395941	2.57586463440006	2.82591728876804	2.65751468885315	2.77101133188197	3.02725426471991	2.84440428227048	2.78102803733527	3.01388358878634	2.91819575138634	2.84450704989505	2.63861740933809	2.88642388507199	2.92228762871292	2.81534085277937	2.7389901952416	2.85040069471584	2.90124017199934	2.80125050929164	2.90754969229324	2.91566245099201	2.84345721192874	2.75923698625418	2.85913103976916	2.71957868536083	2.83496240870197	3.01424935523641	3.04358147107421	2.83557822996374	2.81608944824311	2.9183067561106	2.78211317715735	2.55664081271913	2.71798176669079	2.73157052964445	2.65554504142261
AKAP5	3.91599158630513	4.44244904936206	3.80324169208926	3.80560589166392	3.98538232438749	4.07684179630464	3.74816514057486	3.61680117068558	3.78039229649858	4.26161107431478	3.93955302556844	3.80354476354733	3.54833300148603	3.45488652296326	3.55599995909865	3.9640519082567	3.78420018255933	3.43904472751535	3.95532767941807	3.57622657452712	3.78322356483	4.04558869306647	3.54661127917331	3.59177459065808	4.32247744051741	3.81402999671262	3.45744500789188	4.39214186345719	3.80791523584196	3.48090417089227	4.07105569631083	3.65735131608438	4.73146672539086	3.76685020851273	3.96078328252305	4.32359182389134	4.44610782851054	4.18135847704555	4.1929660335663	3.88990209223686	3.80179058481885	4.37122690734844	3.61902586098203	4.50248545848298	4.18921209387331	4.49966620784487	4.51257132450663	3.52274564483728	3.95059586831445
AKAP6	3.077937495832	3.55587778378216	3.58063870700787	3.37281896297644	3.33576225371423	3.27200425932688	3.08028867288366	3.10336291105137	3.10324083948635	3.24629287874989	3.41337584397065	3.10691462493696	3.44564577420558	3.28196527625301	3.03216837362526	3.41445230263967	2.96728572457945	3.38352067041997	3.46999553359337	3.1885913145864	3.08138276127521	3.26488448329313	3.26266267606643	3.24672938357061	3.1044790713052	3.12535646257341	3.22760768794281	3.4916562765515	3.35990876939939	3.33680220531889	3.12396075631764	3.36877332385647	3.21834370211243	3.15941348606258	3.52093419038526	3.13738019611851	3.01590241662307	3.12701198624994	3.48110904684752	3.16795337706115	3.18736097294805	3.27469876502028	3.11093146869647	3.2833362861336	3.29369085522653	3.19920700090929	3.67028833553836	3.51285688704575	3.82754387651652
AKAP7	4.56881816764522	4.66918585918454	4.43870646667988	4.36853494235602	4.27189002706938	4.33637345428341	4.43683970694904	4.44314754262483	4.47622963372797	4.30728097206534	4.30463470271305	4.49908103230384	4.44420517439511	4.28605302700931	4.39601153925234	4.16181448661792	4.0279173248583	4.11606737199184	4.14390776867318	4.16969369219965	4.62042814789199	4.55015058755192	4.10037299321722	4.64373311839079	4.38953641495151	4.45820853429737	4.27783654390779	4.36092722688476	4.17057242598852	3.89884534590868	4.2531623273585	4.46372599180172	4.33423276833185	4.58350401182391	4.3484113111847	4.21538805058083	4.30236457330522	4.46254984971629	4.43460877317829	4.33198559393134	4.18809615775854	4.29093318102103	4.42805068867558	4.53561831609071	4.03901727905439	4.253970383888	4.16471245561184	4.16471245561184	4.22973090295974
AKAP8	5.94357602319787	5.91680394961405	6.13758340830431	5.99728031864133	5.66675007647036	5.63853584921275	5.7237033640387	5.74110929179269	5.66027381803012	5.70911180512305	5.73047742918685	5.79120684361451	5.55366843617328	5.79154740184901	5.70289221219219	5.87238000410054	5.80072565451235	6.30244690628071	5.75464697203556	5.96882702519794	5.5564635446558	5.71684516819315	6.0252256153415	5.81315026332829	5.85722932753543	5.54604512178948	5.97600678090283	5.82338799490179	6.22416240366993	5.91554375798221	5.83553163516489	5.65939831225157	5.87835531137401	5.97091891136179	5.8114918440424	5.92778014670147	6.05228750037374	6.10473250736314	5.86428974368966	6.31820517333664	6.09055320668421	5.96386474251289	5.92191264549188	5.81917234529812	5.779650930615	5.93810341830188	6.02320084766318	5.99045968151805	5.6796591243947
AKAP8L	5.68628966646903	6.06276647300997	6.07922349441736	6.01187044569892	6.04078735329413	6.27761564279398	6.11525269273994	6.07858344694048	6.46912776868646	6.4220037591275	6.5130410798478	5.91294686866588	5.60150814624561	6.59227051131164	5.85325529085743	6.01261261559283	6.39452823400645	6.07066519582004	5.7111390259319	5.96554413436316	5.71711257817631	5.90767986376588	5.87642166680778	6.1557794319634	6.11264897372401	6.25015637333128	6.23631535804295	5.98578510218829	5.92773320859601	6.07254503060347	6.4150217118276	5.9041792272269	5.68408148982534	5.96148783850594	5.87801311492002	5.93019891463465	6.20284345006603	5.49320436022297	6.18150403800939	5.98503649845434	5.9821198449245	5.94027013249089	6.23631535804295	6.00368567484976	6.0184830009388	6.10592218295986	5.7553904156968	6.72074419844401	6.19135896586224
AKAP9	7.45425259607914	7.63413026655816	7.52137000093138	7.61030733544684	7.36991671980008	7.71731472183322	7.59078126375703	7.76686997938275	7.42085017368488	7.70538157220405	7.84035475520528	7.95169832577071	7.92546879902543	7.50713038628534	7.75215021007768	7.87042496812749	7.66035579724143	7.74910375715542	7.57644892136599	7.74019432793195	7.64460373141104	7.57280925324933	7.79096607094233	7.78401777875856	7.9412264655096	7.97049290892881	7.73925750505926	8.10081134315669	7.72042220363443	8.19267281246937	7.76728544714636	7.76242922620569	7.3043447899652	7.93751353478665	7.6544869175484	7.56355833551386	7.3492004261479	7.70400910928812	7.66215723996367	8.02055700176471	7.44385102104667	7.66791319836683	7.64843170259017	7.59651439882675	7.76344975614715	7.16581352674978	7.65539149881956	7.77332446561931	7.49889530605167
AKIP1	5.18967265965612	5.11342061489081	5.05982686682974	4.99807964266947	4.96391271069754	4.72355865874474	4.96541859774091	5.02684902159456	4.99791590959122	4.9683926370838	5.28992947277216	5.25354608226137	4.96992728353704	5.44542778334185	5.13552296379366	4.91738670773789	5.1321295092929	5.13366478928671	5.06546625817243	4.98091836779533	5.27098365305213	5.01013366905855	5.01370451492035	5.1607714563356	5.46681653551971	5.13335667738699	5.12926569471298	4.92276145479737	5.29148523724457	4.82489083966519	5.17512072800263	5.07964700804648	5.128097023532	4.6981447544343	5.12196223896251	5.00391673539448	5.03126541494308	4.96652073586439	5.39684366843459	4.85868811754816	5.06430307767644	4.91888460883776	4.94490686560216	4.72899982765019	5.02044623136084	4.9847580460412	5.09034771954116	4.93001929562643	5.08420343186304
AKIRIN1	6.60794675595195	6.95626272012407	7.10263046706321	6.96801062248899	7.30745979375844	7.43329899210939	7.82309923393078	7.86485613219061	7.01183838433641	7.20458876472813	7.66374305326657	7.74941883029172	7.5035225489727	8.00484065599256	7.3944829218111	7.65866387313291	7.61285303678502	7.24436760156929	7.53336008290917	7.61168864798612	7.47412064367511	7.53732313023999	7.29935142966901	7.3128848710721	7.2349548437508	7.64281016989603	7.69708359403815	6.29013991037876	6.33915210627662	7.25212073160194	7.13734129025874	7.41739165167105	7.52041536465794	6.60437427060191	7.39807808813671	6.61017235153325	7.35786229798226	7.13136284544567	6.95162364232443	6.55018314658795	6.87177283712098	7.27406453078001	7.03462565868979	6.93390725763988	7.208053734484	7.24064526650114	7.13496652753529	7.2349548437508	7.40435799099571
AKR1A1	7.61781209738924	6.81551348312551	6.36117390766129	6.9673691160065	7.89894140762871	7.90084796871528	7.29616686047286	7.48218713901178	7.22152568336764	6.97151844587495	6.35812447253049	7.11493645809658	7.62387668602339	6.5164525751334	7.07656653163003	7.72962135763366	6.43596713827101	6.67604359355505	7.89721829193213	7.12926185105601	6.71592516183786	7.02334161715704	7.3453112219183	6.78619614902767	6.17332702580351	6.86236079439237	7.09351097107772	7.17654397440323	6.70897047682314	7.35805318691204	6.82387132638487	7.50170682301095	7.08922737368304	6.53052924209532	7.05481333854307	7.34419340901995	7.01300471776262	6.68396073338353	6.44746822839594	7.31602966686974	7.11254195378577	7.28196093994539	6.83625237082345	8.16357980450886	6.83381378461277	6.94966193583518	7.20223989547167	7.04815513491738	7.24269682438503
AKR1B1	6.19155829991932	5.25313712706067	5.81990381592731	6.1037896242154	5.73979997103276	5.78661032511449	6.28348244894855	5.98034509844423	6.57288054584359	5.96783001497936	5.79217593034112	5.85061767432417	5.80842324134362	5.93237491276108	5.84393798841237	5.849113388208	5.86791306893789	5.50110717934726	5.41745796326611	6.08974865674134	5.53697872083684	5.69269852923375	5.92760466807586	6.11459261765615	5.72731672285194	5.44683815686273	5.59635839352708	5.36759231590231	5.99860272776513	5.76836527616014	6.12043458895638	5.92653562816584	6.15835313096732	5.75638875138779	6.06618007467872	6.38933963591966	5.77642888380518	6.17226811337999	5.88604158389767	5.89676425032469	6.48728695854309	5.86473818966752	5.85155184164439	5.63588627181876	5.92907322101585	6.29772084686765	5.71807580108634	5.72579497315343	5.89581315676312
AKR1B10	3.58748919728365	3.19162532572963	2.88213301183151	2.77677207630819	4.03517980573167	5.28383318026041	5.28383318026041	3.08922750102157	5.62359198417658	3.05030099534792	3.39809052061452	3.32189726510786	3.54936990891187	3.34394928053967	3.51478720877135	3.29047088214534	3.34730456327044	2.97337782265241	3.15525758540533	3.43328745153347	3.3429356113409	3.22737355439503	3.01369623241165	3.24933550776792	3.19149004158755	3.45545590703309	3.26561413071116	3.13146838967378	2.89522053596956	3.25621338517156	3.11691130863929	3.17264747618022	3.17543073294679	2.96768997027839	3.43860262032475	4.87369103422481	2.95743325835032	3.67899785068384	3.19418738141087	3.3458801507904	3.25949744727833	3.50346312955499	2.89905627529082	3.21707859435407	2.96267946748978	3.64473997688136	3.08080490165669	3.43938981547576	3.26786002975377
AKR1C1	5.57252763258811	5.19297624994266	4.88150966451668	4.83543743537342	5.90682172098958	5.21556332551815	5.25561878199219	5.13442954996577	5.5931202552524	4.42074350740864	4.12048064545308	4.87438247286941	4.65192660935171	4.74194824111259	5.18533437832359	5.54818047730163	4.16528652964493	4.80728170892106	5.44614530911904	4.91044305908205	4.25321263041661	4.43358234249788	4.90524593901791	4.28377522964222	4.38247675495454	4.43787206011522	4.97211217458598	5.29586360036562	5.29741193670611	5.89616185911581	5.32315860027994	4.35344708736833	5.98022990166059	4.79600071520066	5.13364275661921	5.05414663270557	4.60735900638754	5.00611075961629	4.00246752463234	5.57880830068722	4.89219897658401	4.96846576711941	4.83497854210241	5.95599634027048	4.14139351047704	5.02361631780036	4.7331488791877	4.92642789467175	4.91138438464722
AKR1C3	6.32290312000038	5.56455231769605	5.21512884949632	4.47702276183634	6.54304051127938	6.45821526139148	6.11460218530474	6.09128789106049	6.17786652589454	5.41383584505598	4.61792284728452	5.37390812723847	5.70850532168033	5.13237837281812	5.45246230508296	5.90405705763266	4.78934519501401	5.15146095081893	6.79281663233474	5.71710046405144	4.69199970953561	5.9222547240518	5.69691739235806	5.24990588769122	5.09781357704149	5.37424499817275	5.97261321119395	6.04237269858451	5.7150782308904	6.4509473547264	5.83320645723768	5.48496630264729	6.42075804196186	5.20886259759354	5.78516969041142	6.07416506672316	5.63157846739762	5.19778435232714	4.63507821502087	5.94295217014513	5.62563145854657	6.20162238743068	5.20911118582938	7.35074626221071	4.89041950403006	5.9700495038672	5.43913330266933	6.22631235862841	5.88523818119859
AKR1C4	3.44767000254874	2.95535587949291	3.09717343875046	2.95278891022947	3.31951314778828	3.33317519234246	3.1139478447885	3.0837439359069	2.97020170058612	2.96233555932744	2.74452105625432	3.09674388339263	2.99527984685434	2.81687970183059	3.08499354728534	3.30439763434203	2.85526615900558	2.88312756199688	3.15723880984785	3.09553723584552	2.80505282143841	3.25569884155781	3.10589222984272	2.82163397630422	2.81321087978634	2.92504530518363	3.35472213313191	3.15184458788384	3.19097391164388	3.26805257310934	2.95543467635513	2.76723865463309	3.19914565909144	2.8899596411176	3.18931287199361	2.99852108162928	2.86518681435554	2.99219170064917	2.78477919320438	3.14967855663122	3.11282907716162	3.0870859727509	3.02520421866223	3.30702751822739	2.8116171389034	3.01923046758999	2.91135978907992	3.21725397277965	3.18536009072023
AKR1D1	2.68890129452158	2.85988586661312	2.72391960418053	2.68022253082857	2.64132067971334	2.74608131050618	2.59864310291282	2.66553283278642	2.72645998652519	2.66837762164115	2.67585974629253	2.54259315279284	2.7235794146888	2.66268692209764	2.66644369867866	2.73767748765576	2.8369104595968	2.65276703103008	2.71741917977785	2.71205518865278	2.84523621762082	2.61707329301022	2.58555576232365	2.75194603149731	2.67615066570014	2.57027245604615	2.73059438990679	2.70481972021861	2.63341940949914	2.73541776128428	2.88757848429716	2.65485645107414	2.59908762845712	2.67171480292273	2.92996155867321	2.67826937514157	2.61878573547348	2.5955207393175	2.66632555380611	2.58213087739713	2.67451786407019	2.56284364467988	2.51172476071658	2.61324230565271	2.73774626837543	2.75761928904015	2.8326830780917	2.63638273959627	2.60847010844704
AKR7A2	6.75595025743831	5.90108643682136	5.81164531534105	6.27864392522891	7.35914832235822	7.210961532387	6.7844505980663	6.95889691116734	7.18688318374371	6.32798873886137	5.68285574313441	6.2243997427038	7.13153192295241	5.77376098947208	6.19874250957361	6.53003865100738	5.66607847522673	6.02245066841055	7.37083105737061	6.21879256584319	6.03797003475773	6.49842980260142	6.38319239797773	5.82464031000617	5.65496308910443	6.11257056399078	6.26492767580838	5.88540219208894	5.93974944638747	6.60102133004542	5.75189631941625	6.43739110736518	6.42982390448241	5.85658783021128	6.64502964968791	6.22552968773088	6.13754156981693	5.87946119050371	5.16487335726981	6.21961267215112	5.83915581760584	5.88929358249319	5.55174767615099	7.01975511134684	5.86847220236995	5.89274248642482	6.03764764975242	5.89232121174783	6.10671885144085
AKR7A3	5.75142425770201	5.14425673661702	4.39373694007306	4.42717144996451	6.4410329612229	7.53544421452416	6.01292071865542	5.7423909186268	6.0938671519672	5.15701183449938	4.25154331528708	5.17818113346229	6.46270451441944	4.87723264251282	5.14478795283575	5.73151961282766	4.20269650213262	4.99445778631801	6.18228822926003	5.04056534316024	5.18511387386364	5.27388529432157	5.61149061769294	4.76235628348511	4.4401801595382	5.01427578195241	5.6007886129614	3.99749828952521	4.6220890433364	5.64582920671668	4.5239052278892	5.78218241639717	4.90511356229072	3.77652805051035	5.48892913138406	5.06649237819541	4.38817048114017	4.61506193007292	4.01279051086337	5.08204068899926	4.68702474970889	4.79363432088605	4.16099560820723	5.55608519603394	4.44473219942066	4.47100007624917	4.66334304052872	5.23617997634722	5.17598154332284
AKT1	5.71630229219904	5.54398235018734	5.60675971517889	5.66506486317772	5.44365220178893	5.93659480518818	5.92884575411598	6.09150769837076	5.48799555247638	5.79663381064889	5.93608321712244	5.57798110650792	5.68092707593143	5.79491803469635	5.67976082630304	5.57226877547069	5.89519414859564	5.41768300434256	5.77997718778562	5.52425075385679	5.89769317098095	5.9667369905316	5.71913453436023	6.18874072774726	5.70165607088027	5.6123651939057	5.5516363639364	5.62730858764075	5.44180672019863	5.31596773879366	5.7766008823773	5.59852868920145	6.05640558114359	5.80147473595001	5.87707643221169	5.78808843142148	6.02036253156654	5.71208472873657	5.66311870074742	5.67013578947407	5.71951479482196	5.6340954826309	5.73368767624584	5.25197681869126	5.68239894447806	5.93608321712244	5.63017376499927	5.57260201763731	5.62568332190631
AKT2	4.64407009579005	4.85156996365437	4.86749218052301	4.93682708631248	4.92138367809382	4.84870679485081	4.75332718102115	4.59390976677199	4.85016984346478	4.8221215037967	4.96137542117963	4.88865032835521	4.76514411710165	5.30633623641616	5.10156405361719	4.91512438518173	4.99807993651427	4.94334996361717	5.14889568160875	4.77760683549077	4.98199683263	5.05002553735245	4.80028838991483	5.1523390627976	4.73583611389793	5.02231800830812	4.75592526077845	4.1491823927254	4.7425992012405	4.46748944981932	4.47471058181006	4.97570540909006	4.80702763628678	4.65487441274013	5.08099108403901	4.47098200301008	4.84900130414208	5.02562445292194	4.38041432776853	4.62023676055277	4.38924472527658	4.58715204958962	4.60500670149814	4.37880714833614	4.97043618206636	4.47265057294183	4.60981676632817	4.56952180081713	4.37480946458022
AKT3	6.71672103188339	7.18755479861238	7.03165472110216	7.00298960780617	6.68249975629082	6.69592688289161	6.84738448334579	6.69031248183528	6.9148778268242	7.16829926154538	7.41352504729073	7.43950493825446	7.18796678085163	7.69698570939125	7.39737605538872	7.30345203352192	7.65473604600034	7.57511137883519	7.3323849023782	7.53476750499405	7.3867772464617	7.17193242450071	7.17989609902247	7.52898932229086	7.72111214903279	7.6192600511148	7.41742647014932	7.39191762323374	7.41352504729073	6.97781841425876	6.98752810900401	6.93200212314919	6.69458765894738	6.89651765243733	7.14479134533009	6.7080737581129	7.04031576726804	7.64211130268536	7.32730724672099	6.93097718385053	6.67585269243282	6.86428429680908	6.56991672949453	6.44593424903514	7.25546381191591	6.73643980608352	7.09408895223831	7.17407257064843	7.04253473860061
AKTIP	7.23260083878984	7.52811322365694	7.21735352949584	7.16410029432893	7.06747892307178	7.65135573898408	7.89091619888553	7.93460800828345	7.18935733113455	7.40515198274518	7.57149861437628	7.87099455054949	7.65265502471027	8.4802194652812	7.53804618578066	7.64748017148337	7.56310851119135	7.20796572687694	8.52395775139528	7.49594634573305	7.27848172684878	7.59589508660418	7.38798529906396	7.73775609288569	7.48136760357605	7.41415247586724	8.09375421754584	7.61597866623222	7.59903177589062	7.44707086843688	7.18376330245022	7.41628170545509	7.56549240093374	7.16229078780256	7.3554489702848	7.10189454984688	7.52030147798207	7.33498273839682	7.01285691528495	7.60223025446933	7.21842783099571	7.55865997638325	7.10899818525519	7.02848357441523	7.27768905849948	6.96103909073824	7.37572277266259	7.45766287718676	7.33439014966056
ALAD	4.99438870952469	4.89832200354126	4.49395816532053	4.53325122747596	5.88997618046594	5.28167928815142	4.81451566701796	5.19758276540352	5.30442755467787	5.0639093235579	4.47121537424531	5.14035505418725	5.64242979065624	4.73443966817504	4.91860871461751	5.55393124058898	4.48757477280569	4.62282508013203	5.50009062969713	4.897928496947	5.03690357818607	5.09685564751432	5.04268782987326	5.09316796016283	4.81321856601183	5.06454057751597	5.09004220463173	4.60503072896988	4.71849823672472	5.05455756375566	4.57018094116963	5.21657216259728	5.1169474876731	4.86183471321455	5.1002641685145	4.57414435223806	4.90998428956914	5.06115083452149	4.62158385395567	4.79022724529056	4.57614092369344	4.79599115413826	4.3054576929354	5.01426982198988	4.37684040377957	5.01702033037387	5.05247132732308	5.19630553050217	4.68748933350575
ALAS1	6.55267597228372	5.89055333284708	5.81273128646962	6.12764978867354	6.83016203791166	6.74076299049476	6.87371114467109	6.60611744531357	6.80415248805869	6.84818059287832	6.24263132232327	6.49487691545841	6.50787425905927	6.45745044917737	5.89440661977521	6.46944560180648	6.23709387489582	6.05768556932514	6.47626527064909	6.35074184523563	6.35880486691452	6.25653015194148	6.2893734385758	6.45357308758832	6.15306795771433	6.30585084505302	6.28966451122912	6.2986729669208	5.64915582493192	6.74173898957229	6.29353060976405	6.10414743429006	6.62630483135686	6.55140905502031	6.99200140180696	7.23424253191621	5.94322135882851	6.16838482792964	6.41489001781911	6.40981590151963	7.0821142267812	6.45422590303841	6.24263132232327	6.49911403224645	6.58572581414549	6.15373888238868	6.60560068776892	6.32088525553873	6.26594606517897
ALAS2	3.46404651844416	4.43650341911296	3.64192057407956	3.93052714346419	3.55651840968004	3.57888017962719	3.46146854787209	3.7449860132575	3.72813403664802	3.21174529735972	3.28376104892892	3.55667724314373	3.53787547703754	3.38440790379155	3.32134064314514	3.38224124516231	3.22513941613948	3.49444385269413	3.32019827877234	3.51148644606048	4.13924185672274	4.00433936939541	3.25274982487514	3.61743709694292	3.53814383457336	3.51394270044769	3.66885249296566	3.46575425429732	3.39362079258162	3.21739376452714	3.51468737011147	3.54590802463385	3.63096584445292	3.41661494774337	3.32143999482842	3.39722103120603	3.40095283881682	3.17528898911335	3.36543893168216	3.34090212565555	3.54590802463385	3.27182084844181	3.19854142265464	3.43814744526033	3.27130879130606	3.16673790492368	3.39373508301438	3.44470447637196	3.17930301309983
ALB	4.5033296426531	5.65628854022855	4.75456148016397	5.94969916109671	5.23627037116828	6.73482543356442	5.95681766559792	6.82546789223045	5.10914282216987	5.06507547213051	3.53117342848264	5.61267694372148	7.62885485629745	5.2859966389331	5.84921941506738	8.10627041683891	3.66810461889007	6.34721793088847	6.55110975314691	7.61227757522882	4.44778935114114	6.07868500872728	7.85959326862533	5.84125461342227	5.16588051586622	6.93596380724937	8.88581904395756	4.07853612689216	5.95976948317424	5.79412467612442	3.71050637583567	5.93566399744371	4.03565520328449	3.81035009605872	5.47706526605884	5.62545565427626	4.30602790153215	3.70273232759584	2.98309150872023	4.34050256561391	3.45488664906249	4.00984383710101	3.30434406161373	5.48702863311158	4.01191855657082	3.72045869539389	4.239113890108	5.36392964233582	4.00681181540654
ALCAM	6.78340726996329	6.42869798521227	6.66368309392086	6.24886943368389	6.67511382637487	6.46746273138965	6.85480901672898	6.81355821093522	6.54960304464484	6.76342491948848	6.8113847752702	6.45131781581004	6.92730800620506	6.07914891540627	6.66074136738118	7.19666027166607	5.96462700890154	6.60450200542962	6.39382517118717	6.82960336839509	6.36618125275105	6.78627372924884	6.30130818483506	6.67415487921472	6.47152594574242	6.4650485599839	6.35202117028245	7.31184673263982	6.50667064662518	6.13742578588507	6.51708154146199	6.80095531073542	6.69872138603729	5.86250243909145	6.62900764490884	7.26509184392636	6.89521320627221	6.71364213835606	6.16710910420656	6.43486179651745	6.68512819518172	6.7539031349128	6.04806134964663	6.72354391397353	6.77802104597607	6.59410383427475	6.4988787669687	6.15396743211829	6.19598532843296
ALDH18A1	5.73235494983749	5.30008022462412	5.47640184056528	5.55743450975471	5.33523021186901	5.76892462184416	6.43581555272231	6.04008203513038	5.2007431915474	5.93676043560672	5.45297288313377	5.17415078520018	5.46969038683536	5.43149493653442	5.40986024523937	5.31144998429781	5.206235807894	5.12528287067189	5.33133937291436	4.94917656199593	5.46553711945731	5.35470797067046	5.35286309120673	5.36513158634636	5.41582177472674	5.22158044103972	5.08337225348328	6.17041708191959	5.16040545237338	5.64264461385946	5.33317248251417	5.51076777238769	6.03878404477189	5.94503988099348	5.60343546067546	5.98457672213488	5.86984109946585	5.40458080738969	5.65218866573634	5.75124277559901	6.52537450626706	6.28671959107595	5.80661395095451	6.04650998895488	5.46769079904921	5.39070283006474	6.15762267936827	5.67889710249732	5.63868358759211
ALDH1A1	8.26866461928409	7.24730742696009	7.98450605723234	7.18331129905681	8.43819315889508	8.72947394939663	9.56270632462606	9.44597956617562	8.9592423906422	7.38066938259363	6.43544351315043	7.4346092049119	8.58459322345783	6.96773518857761	7.292088978976	8.02218129409574	6.20398319434098	8.05683544146446	8.2641513598962	6.89741038072562	5.79491005440158	6.86745310804078	7.50208815287841	7.02585524443795	8.04145679449327	6.93759891914414	8.33968798781521	7.79699622445775	7.26156343871868	9.43498416605124	8.22834258929004	8.50677862639055	8.34120286556145	8.55128287062719	7.84281995735819	8.48762974264046	6.89519044420743	6.89621468244482	7.46011190798522	9.38944550902518	8.82465612600611	8.29477487732118	6.87039468408236	10.9407500357012	7.22260093381941	7.86136891937395	8.2708401857658	6.98944768260324	9.4683322024079
ALDH1A2	5.46305778079303	6.0240331771478	5.81833254326864	5.54159122315253	5.7862062332125	5.72628116581069	5.00778806352911	5.20651107343845	5.25038998539743	6.01481662384696	6.08717457425816	5.08466405945095	5.17182102255355	5.3450854954389	5.12332131746248	5.29858243964412	5.78436057168131	5.56602208581969	5.23571166671047	5.56122352842552	5.35825407950057	5.3216372750437	5.10638314941348	5.57135383206005	5.24544403425761	5.18524930328984	5.19693736030726	6.06189254831938	5.64145216540313	5.00024685359913	5.65342950119173	5.26736351448002	5.82708835462403	7.55493708607252	5.5840031649941	6.20005089477515	6.10461023352722	6.38834463715158	5.53105505213259	5.40252539366437	5.33141956237878	6.11968999169272	5.855014280443	5.85282292975156	6.58323049374784	6.25240665459734	6.73695812517855	5.36327023597041	5.65389741031523
ALDH1A3	4.23172963367874	3.69019874265071	4.81244721596698	4.14088245914902	3.54900220381064	3.5578347611455	4.37662971124531	4.34040295300308	3.64253863463068	3.43601440135041	3.49324731343012	3.34324303261816	3.35019383838504	3.44372905633797	3.33372461352059	3.25485683362505	3.3283939512112	3.3634332243057	3.10433232684581	3.22597893419401	3.44269597657	3.50845448196177	3.91790217304611	3.38742889420945	3.55246607237007	3.49170428478802	3.35381791736316	4.55220802424321	3.36140587849449	3.94979484921026	4.82918251989109	3.33856656465429	3.71875651885036	4.79353638566634	4.54732677116182	4.46967051652348	3.70096030400038	3.55694087984332	3.81926893102076	4.01508783401661	4.50169183943568	4.19755701270447	4.21394201910958	4.45470306546163	3.48647810219052	3.61108285240931	3.69837809280339	3.30112572285531	4.1435915327359
ALDH1B1	6.65703498797189	6.46486895771867	5.25451051712921	5.6058966367063	6.53946332116712	5.7451159785123	6.01360430256181	5.86541540165252	5.26297500449774	5.65558612881914	4.32666884658472	5.54168263842938	6.38530800616733	5.01830441016644	4.82928553889814	6.17701722714328	4.66706301897907	4.97170203268928	6.60935457066489	5.13114531585811	5.06216821422622	5.89160725983795	5.72185150425342	4.87223276945504	4.01667012300106	5.21253980613611	5.63604904589273	5.52904010994033	5.36131595098601	6.60730060135153	4.90364087655513	6.06667593891295	6.87288168314182	4.77240036224817	5.51646430699748	6.57399073768407	5.28426019122394	5.46368612696651	4.51492877364047	5.97764969466304	5.4260260716893	5.34891222145172	4.21892561562153	5.86000651216095	4.66922979371582	5.46253734856286	5.79050424123013	4.70417969280827	5.21887653500723
ALDH1L1	4.97686873371292	4.41040547966532	3.97733810042777	4.58733971012512	4.72976447684195	5.68757823649815	5.14926534709384	5.35956938914651	4.73461330705583	4.44504184858859	3.86383500069795	4.38446367526849	5.18227843529693	4.00921699211853	4.40078563388038	4.86513093600564	3.98083037878521	4.40987007615248	4.92357218012066	4.50856812257886	4.06197923816972	4.55407530051035	4.79114360173194	4.40674007521771	4.09980651512668	4.33218512037049	4.68510372554649	4.09605202984049	4.15816199486256	4.96433588980318	3.93549263536554	5.07943138744029	4.27494156583764	3.92404737896839	4.58538169232351	4.21466815524158	4.09533938768539	4.18972767433361	3.82291721431104	4.45752894274034	3.84872291818817	4.34693777035082	3.87367736073926	5.02665597755416	3.86397242315663	3.97529319112503	4.29997100235747	4.69784053365799	4.07085804538392
ALDH2	8.12135030314278	7.4111016601071	7.110649270573	7.86034995717916	8.34203365150647	9.62632287093538	9.00450391813285	9.02192898189682	7.5351264204854	8.10929709160557	7.19588873716398	7.70939767649703	8.76813046558875	7.22891028921536	7.47478484449303	8.33749501601762	6.76692031899849	7.6365824764545	8.13260870023496	7.83911650192266	7.36931122626361	8.10202587716355	7.95426561006721	7.99382326678119	7.21338273395334	7.61196605558909	8.22056011858311	7.46778407483506	7.81157564909983	8.47780677031577	7.2532887369647	8.62307845756157	8.12279173751284	7.65403607422031	8.03626205989528	7.84888376622335	7.56265363540435	7.47543244846296	6.15851514049569	8.56593502967266	7.41149207542357	7.91880075556149	7.33414364759154	8.94243517789318	7.25567532833693	7.38180382393775	7.33271260746307	7.58735817187583	7.43711847187767
ALDH3A1	3.2097772562709	3.40710355511359	3.74364585094679	3.35161017182384	3.56591746431313	3.37397811864021	3.12068920919489	3.08551499463804	3.37118359464728	3.2238184185862	3.28016503135862	3.30877052093527	3.35288622134271	3.29468735423811	3.46068383736575	3.22174701308072	3.38083141128036	3.36986389119881	3.35560113438431	3.33399055180244	3.27144623000457	3.3717716448541	3.28399533848869	3.67025838899648	3.24002080559029	3.06340687503453	3.37680355502122	3.17965348031775	3.36795898366265	3.21219742955156	3.1491030952311	3.27995698004995	3.29845675441872	3.28585470811871	3.28725172569547	3.3511184967488	3.2969975491389	3.20639476186186	3.28323855541105	3.37103620766996	3.18179831569687	3.25849638794643	3.20940396362187	3.42055611908839	3.18707872052555	3.24947817485952	3.15412009173396	3.21083726921758	3.22363854385695
ALDH3A2	7.47475137147352	6.80378447748373	6.67176323232908	6.45898440720751	6.95157609055627	7.43627915489588	7.73318587810675	7.54991792783162	6.55550769585354	6.84527476675021	6.47973835943349	7.16113682661555	7.68904991589733	6.9036765318428	7.0014541829333	7.51606795102106	6.12863652822402	6.74109281911161	7.94457569905103	6.82836652993729	6.63387912783255	7.45247644918228	7.15760875232055	6.92533747493908	6.4205793956093	7.12508646929579	7.26280150361949	6.42218861750886	6.78280982887796	7.60536789399262	6.38866158344736	7.39017555292906	7.23586500067832	6.04648814802164	7.37427608671573	6.90482420239418	6.88875712506584	6.84950182595344	6.02867977744293	7.16823857163666	6.38904957213951	6.99317667697951	6.13247621951701	7.7903039456695	6.21534625868679	6.75206498413012	6.79178059302688	7.09283933233195	6.70335998762721
ALDH3B1	5.09444480664477	5.2616919302737	5.10182132143804	5.20315256526747	5.12123804741001	5.69117700379929	4.89845245440136	5.38066942806113	5.26586124567189	5.23399674995916	5.33816845522161	5.47095264693143	4.81895734923227	5.23415975447083	5.62238115138541	5.22485488374203	5.38980380637278	5.11178814766583	5.61157144449997	5.29267264213362	5.42686852456484	5.87851085707601	5.127396098347	5.7152294168619	5.41895152082111	5.35498443054751	4.9374560763155	4.75026939752453	4.95806754900159	4.82400615424879	5.26341601917639	5.38673358952659	5.42836530005882	5.58583285298142	5.66364583307762	5.35498443054751	5.47398094833176	5.29528411771125	4.98543690214019	5.12973189926148	5.18649848913935	5.34318738204851	5.37232291593993	5.04413518504427	5.45051420980388	5.2019117300357	4.77831083080355	5.2312238820024	5.06746775832024
ALDH3B2	3.10773127582705	3.32515862486659	3.32357389199906	3.29439729961647	3.26397887501185	3.24605529615859	3.16013629294762	3.20637247246366	3.434431377338	3.37473304904256	3.15369066394688	3.22485659183619	3.20522575390983	3.3499624826419	3.23418500527729	3.15923287115871	3.33111066606078	3.21050969351564	3.29296502499929	3.26933119542118	3.23681939735551	3.16104215057665	3.03958075473664	3.08479711601046	3.16211162532758	3.20267448244045	2.99125237036727	3.12904290355852	3.01621761398337	3.09934041020565	3.25492422214931	3.30291590555619	3.3117270025765	3.148707489702	3.35820189111383	3.28214637778545	3.1752856168614	3.20820637769705	3.15432172435871	3.18581256073557	3.391660436039	3.24153961674198	3.13351938582133	3.29973372991672	3.25867925815026	3.10756122590981	3.07854229019541	3.13351938582133	3.25422675899546
ALDH4A1	7.08897204523442	5.8529651558599	5.38689759314525	5.47508955167551	7.00423818129408	7.69084892782427	7.07207033980068	7.08771201844883	5.78491654093984	5.9807662350689	4.79495668523272	5.82694351871944	7.39440920331824	5.72831991023425	5.6494490320734	6.6865806081545	4.83076711711826	5.66026732823897	7.37802068778439	5.88376360059737	5.53878836192182	6.3231763286153	6.84352820860912	5.89982780570981	5.00976609194923	5.77029065036984	6.71896005545691	4.94106055341029	5.59042569156152	6.51103227308371	5.07123780271482	6.34693192246108	6.55232577675104	4.83296748528499	6.6155144250418	6.42391084530694	6.09058852520503	5.04144084334485	4.47446298124377	6.57902531145438	5.0160616740649	6.00776710097931	4.67893694434284	7.10612961190706	4.72313912516771	5.42360497772034	5.73353243428479	6.45911529074105	5.98340682139234
ALDH5A1	4.88313108746321	4.19738572071134	4.24875579072332	4.53719005378899	4.55336651903886	5.08459322738672	5.13495773900813	5.05402757712266	4.22959841020705	4.65678710741022	4.5445452008767	4.51532607204246	5.10330270571092	4.56511747911857	4.62765748730998	4.74222181303003	4.20025676047009	4.36085895729254	5.12539693931804	4.30321574177345	4.51854490841312	4.50215222771884	4.58392147395921	4.69473799226452	4.36270212114326	4.4105775298331	4.61276088116986	3.94132732686825	4.47335946734557	4.96290043079687	4.22309795724948	4.79890038013574	4.73503983680453	4.71646564924498	4.81872876407622	4.57207849664069	4.42635295829765	4.76531854445805	4.10899508741414	4.60629354267669	4.28570967472379	4.54850506726926	4.17026018434617	4.61872778911815	4.34381322087493	4.26606133120829	4.47983110225798	4.4241362105651	4.12424860323764
ALDH6A1	8.2482423786847	7.81778724151139	6.5023661675165	7.40496978040096	8.73042124828588	9.12230730851755	8.59313745395977	9.00434200298409	8.15467972447207	8.56055514347627	5.91104960207013	8.01374367702157	9.05441645018223	7.32402873642884	7.78137483425611	8.6539749810112	6.11192874442472	7.91878635262755	9.20860342733885	8.35527533508061	7.38888654812409	8.62409905232838	8.78180068144797	7.91684261416627	6.77381371652034	7.75064382154206	9.02291912128445	5.96501324097805	7.64820170320449	9.48956337374051	6.40573936245307	9.32800866523926	7.95156166113017	6.05316997735328	8.21115102563957	7.12864987182655	7.49496953520781	7.42557748960091	5.60919772665406	8.26003159567856	6.53605999420436	7.73365102023019	5.98011306794143	9.21740808821529	6.39399093783307	6.44829064626372	7.43789610894151	7.92096116489193	7.54611895594965
ALDH7A1	6.78283281673035	6.26713100814956	5.92646223315162	6.45966805573476	6.79012119010116	7.39757559629481	7.42206378659372	7.50643061933825	6.81739718737142	6.5896694296924	6.30990491962577	6.6068568412733	7.21519448101976	6.17027683512919	6.83535463907469	7.26552994152109	6.82902748919987	6.42339463930709	6.66118344567953	6.88723890394915	6.2031401161062	6.43460858885779	6.9239517022209	6.4178728677063	6.55552545033155	6.91343785768854	6.77784832793	5.78563577536357	6.78128826409761	7.15984786207576	5.74634007125607	6.94857943368524	6.29498398822435	5.90883729369405	6.6945709723226	6.18207349865774	6.24125554797161	6.33658585825664	6.03788064461703	6.81355989423046	6.21950397273583	6.97041234955166	6.18419350511312	7.65913679880748	6.73283742208141	6.20021336812599	6.81207289055995	6.94554332269697	6.67421718356655
ALDH8A1	5.734935118291	5.38628077719972	4.5719456184842	4.74059527775421	6.13122730261462	6.02748251552441	5.69275431410681	5.92496399243125	4.913463662509	5.12264534108681	4.28038582665774	5.39869474452785	5.93098791156823	4.83946482497225	5.12833530716525	6.10880388924077	4.40676034972284	5.31940294289897	6.30525275795729	5.29311542062244	5.14408489663664	5.6623299515384	5.79199129722272	4.8072145691626	4.99905966777081	5.22196748378159	5.92543206035659	4.78757447210761	5.29019480889893	6.43900830448155	4.70446039677476	5.60820351057495	5.23748632173403	4.89359731623044	5.43423316746666	4.93169450965437	4.89934593655515	4.87692942646803	4.4523992355441	5.92096022028643	4.47277914919518	5.00657615060672	4.31908199926124	6.86766232588329	4.60557101821785	4.39564360538727	5.31360810504498	5.31183973834255	4.94891196785595
ALDH9A1	8.21839532092036	7.84691682201323	7.81886462262892	7.90125871925704	8.50085897508102	8.33563479388039	8.35494505652666	8.41204248066265	7.4097348124371	7.95649407262437	7.7738700651389	8.02701190833406	8.4503999594068	7.9815192807265	8.24186372607211	8.5577391814253	7.78580202517735	8.16503511771833	8.45143749499841	7.96614315362633	7.87349829256707	8.1312964150564	7.95284235333409	8.18498888192217	7.83928412794273	7.88277536443083	8.10265742537845	7.1295442230622	8.14658322387521	8.12960718681928	7.75874866054484	8.30337936166608	7.94940815563611	7.73215481892218	8.11578375428708	7.96427679250125	8.05749590695535	7.83296388214759	7.33210064256978	7.89168102862628	7.544242688004	7.86803844947558	7.83296388214759	8.27578692962836	7.8238953699745	7.55714527010678	7.98246133297019	8.09347688943496	7.66459756846803
ALDOA	6.26729563216813	5.74202243292251	5.74688701556905	6.04916202796131	6.24989269502638	6.63707584089935	6.14307545489476	6.03459392474166	6.46731922299131	5.75946370255465	5.94594423343717	5.93869599909382	6.02358906559599	5.9382176217602	5.98829749332994	5.89977034346164	6.01289610558107	5.62527017199746	6.06376356205583	5.58841799589786	5.88974818499627	5.85312497582558	5.95503698038419	6.07989985304479	5.69378622558317	6.04645279338241	5.94260300286182	5.38613248610599	5.62567750825269	5.76033536125389	5.97459755356892	5.98633849726182	6.36063349582252	5.81543845037007	6.07529634005644	6.04904885926501	6.26203767858142	6.05839433868155	5.57621656291266	5.73821296500851	6.00293093330447	6.29089326135182	6.05734967706839	5.62398606617404	5.88956623806169	5.72365874350268	5.87184506661167	5.9198545251702	6.36816589447943
ALDOB	12.4191880488811	12.0446259040303	9.36119630416559	11.9284111300754	12.5364679055754	12.7008828705978	12.6595503666567	12.8405362300579	10.4085865827159	12.3766762661576	8.61692760847295	12.3172093768362	13.216630684259	11.3448578663871	12.3358421602227	13.0133733906634	9.40047309442548	12.1627161224584	13.269859894425	12.7373823781674	11.9892912074319	13.0133733906634	12.9134529104399	12.4562993826875	10.4035633010673	12.2363146482513	13.0629496565147	9.21183588023439	11.8115132004306	12.8802719995823	9.16962223434435	13.1623567873667	12.5449621527051	10.0812988932044	12.7075306279238	12.2003622042641	11.7269433884746	11.600278928057	6.5764589164019	12.5722250170348	9.71251202558953	12.482276798052	8.26378890269662	12.6830697379263	9.78497454104827	10.8426541261368	12.1272756441516	12.482276798052	11.6843782850634
ALDOC	4.83863990680256	5.39687199007567	5.85810402061993	6.18093369875965	5.37720162036976	5.77991658094301	5.70300450582787	5.70262136899353	5.8721195902218	5.4565568469399	5.78183096243753	5.93952555573612	6.02014748922761	5.51365565888516	5.91318507070911	5.37715655317428	5.33582387229999	6.14506747490033	5.89993430580313	5.40458340030778	5.51172419509762	6.03516957805449	5.49878079566692	6.05390048226606	5.46410355893881	5.48313920589631	5.61203224310183	5.26406753090819	5.603457145119	4.85840553367321	5.18339022868587	5.74713608747107	5.62027558882765	5.55141345228545	5.85711357111587	4.91633088880524	5.43274139076498	6.07297079219632	4.95875077535395	5.26652676146242	5.11162131046325	5.1423988093797	5.09529336315677	4.56787690721731	5.70746446852159	5.09468461386964	4.87381751959326	5.61335142995458	5.29948235275138
ALG12	5.02732617426275	5.1659286862416	4.91367993923835	5.07469518940556	5.39924115692429	5.20741673594422	4.70681833923716	4.92158539136419	4.92505693298395	4.81116507626189	4.88730270284685	4.60649610250504	4.91651650241632	4.94863062327608	5.0044334964831	4.5832409719638	4.41879992996579	4.63430045830947	4.90995978800251	4.65100872947795	4.96646911204662	4.92272016430705	4.64160581005187	4.72802967895245	4.84611831342018	4.90491694620973	4.63053882372131	4.63521715002221	4.90586769832748	4.82876721694278	4.71051052809089	4.73246237267766	5.12836357685925	4.95896233709688	5.20710924496453	4.8797457882146	5.08507366655788	4.98950691299847	4.73460005210736	4.66750710556168	4.68733337340074	4.70259831329462	4.76046090736979	4.46952711124321	4.47539362699289	4.94762108670296	4.64066387560242	4.50328166419848	4.72970987700306
ALG13	4.88556153234723	5.39945548501189	5.18777571972985	5.05883840375612	5.06832258108364	4.83935917396368	5.16569841377814	5.30676090596083	4.95825797443977	5.21790382918277	5.52792478159906	5.33960923013781	5.20416765025604	5.36826416163836	5.43005549506637	5.23793022089884	5.31818050885637	5.35745837168349	5.16494970676749	5.7039904327852	5.36518540835342	5.14333704164332	5.40583986566131	5.16930978821096	6.25435552621578	5.51172067007033	5.39703939690794	5.8880635710513	5.61189309164512	5.54166003034201	5.53953316512643	5.09242157201504	5.13090451528586	5.87462908173092	5.16287834251752	5.41377510846759	5.30697078659453	5.1001882965263	6.12834694005855	5.52373693918573	5.61533678703353	5.45322807839151	5.30347980686391	5.49648425973525	5.33151198032299	5.41212620268489	5.82254530127352	5.34146153610732	5.27993530505694
ALG3	6.46687442505139	6.26238163231254	6.10396147238328	6.07359509711011	6.52207661188951	6.6745023226763	5.93173312005913	5.73585623523452	6.34583857039752	6.47159656509485	6.00926454229921	5.9795330304114	6.01748489088967	5.86091217134142	5.85943970411098	5.79631823689202	5.99288204686933	5.90861449332395	6.05476329779438	5.78882522483381	6.06037327931457	6.06629966334765	5.74058412887107	5.82719185619847	5.65401143380783	5.7152978776656	5.65898564460794	6.09958884067866	5.6996873895387	5.91147929843139	6.21631171098989	6.01277685115489	6.36444276700897	6.22659136357459	5.8561980148621	6.51270060646027	6.60624731707552	6.25804014222345	6.00867585197646	5.97789787631186	6.70220328361489	6.05269231637876	6.35305932006913	6.28141759842148	6.0391066560496	6.39762369649726	5.95714450352034	6.05680184192836	6.60565213929645
ALG5	7.00260431535828	6.61213357753545	6.66802505590426	6.51288872288712	6.94578685451981	6.81884254775492	7.05820655101662	7.00201665402794	6.13696240321716	6.81605012906323	6.90363233899102	6.91982376954216	6.94187567057397	6.80598530659272	7.08459288196017	6.83771458507188	7.24874495950438	6.68551848162148	6.77788941872205	6.74430378674259	7.41486828267568	6.1902299928211	6.67779971361129	6.5245997134727	6.64013356430318	6.87331617535044	6.8132118464049	7.33248518448858	7.06691407465432	6.90977061124696	7.07034431420954	6.90251811864471	6.935237782809	6.15825479464585	6.76882829853681	7.5489118188998	7.00175138168347	6.53071349096048	6.72522313996762	6.78500495446589	6.97534310557697	7.17926127279061	6.90718874604249	6.91632296172633	6.76690001595545	7.28385859844922	7.40417437235021	6.78142055339368	7.21569782361832
ALG6	5.07062533142098	5.0601624844159	5.20760081333734	5.16309164549007	5.17031894494927	5.48096311564168	5.68066259556051	5.59895875154716	4.79314652221488	5.43178041414509	5.59195164384931	5.18573024577942	5.41609199862393	5.65991869422942	5.47597544386334	4.98697219475027	5.37170048675358	5.38677147972926	5.38099662106668	5.3569269774991	5.5157427819203	5.66555172386273	5.28923017706845	5.50049233369922	5.27064509964262	5.35422911748858	4.92764827129464	6.06967189957877	5.34369911237618	5.43698985887906	5.36967674378439	5.30507656702359	5.62156199131639	5.62300788653956	5.46806094791848	5.27326292855222	5.46074424950131	5.46167261027191	5.47511133994767	5.48350648644643	4.51797440112359	4.95795570124939	4.97871716067166	4.98486122947979	5.32713406633225	5.55795095256804	5.17331846591162	5.09631996378693	4.87410212937657
ALG8	7.35429817011485	7.03387789239683	7.49360791438983	7.27990450025014	7.60691580122319	7.59919406452679	7.66465459905575	7.60107460311513	7.47266335588375	7.5657930370972	7.51620658034097	7.30083159579374	7.66407222592095	7.57997003725088	7.59136665080487	7.09057230825188	7.20837558189481	7.47897021667582	7.48484437807452	7.32340545116219	7.60192604697243	7.57685158110144	7.64089107943045	7.1452783590688	7.54383978778983	7.40829565689518	7.05853477877243	8.1955773129913	7.37324521651478	7.43872581342887	7.95334495976022	7.626778543067	7.62575475415671	7.96736624007805	7.4352246339707	7.59987749488801	7.79832107305075	7.3979052955025	7.14699030299921	7.59136665080487	7.74304524026932	7.44773353206641	7.55803497420171	7.59224835957298	7.44288267244608	7.69497782320473	7.40829565689518	7.69189119300714	7.28057827449619
ALG9	6.44252843368896	5.65996278398944	5.89480133239235	5.98745810943834	6.53022260002634	6.09342261596103	6.46801711769663	6.33186187158599	6.14288074200918	6.42902973146082	6.49921996309492	5.91736228566731	6.26806477684184	5.69236872025349	6.16520938258387	6.10040798275177	6.28623003021918	6.43718290520987	6.33074345469495	6.2234690668683	6.35424100785293	6.36904426866512	6.32152947419191	6.26626498941632	6.5231788249371	6.12875842197972	5.97927113040585	6.3227162771504	5.45306294668371	6.30087810509036	6.25272095166842	6.11666832870306	6.69166726787492	6.21442623428879	6.85761838372799	6.20302505574317	6.25145858793627	6.559389616823	5.88081082369183	6.43162262989207	6.19785717916196	6.14280921572312	6.15657901206617	6.36717871195983	6.81088598504077	6.48253913714152	6.07506741179898	5.98548503412762	6.26744902119728
ALK	3.15765178031354	3.44843109049228	3.21385888035132	3.39296441233311	3.15154157786167	3.31127820099519	3.1419398468345	3.14391131185598	3.1547772927083	3.2195791416868	3.32453501369042	3.25970260052197	3.29726695925827	3.10930743778672	3.25829588266639	3.17397575520532	3.30340326990398	3.21668596209721	3.15819926725525	3.29726695925827	3.28555036911922	3.32638985886286	3.26871865077776	3.31376229411252	3.23052504500069	3.2730703881439	3.16976456162493	3.09274016704213	3.30256179918673	3.18790494997144	3.15967740900194	3.48226021325164	3.04097832594869	3.08274799027436	3.22418572666445	3.1805523851798	3.17181819049434	3.07381385989369	3.27570334413018	3.18308626931711	3.15228209227548	3.21716724136354	3.23353483241252	3.03478083139625	3.12002025345593	3.18333254094169	3.26183123727704	3.24163517206424	3.23298750524688
ALKBH1	4.49008961770407	5.34693051504857	4.8537761853952	4.76968766871918	4.78053998779662	5.10376444332749	4.86996610058718	4.95413705507542	4.55867765970122	4.88593836030444	4.9269776723995	5.00824676499543	4.58046761340023	5.67119291257512	5.38387953818504	5.16130997383684	5.1408404323687	5.23106614750294	5.04348395599827	4.84593590678117	4.89944756029583	5.0680360243164	4.96503411038812	4.98101371762742	5.34433400282989	4.72276151612041	4.96792958587568	4.87444370602554	4.56032627714284	4.75967769648036	4.55155012746934	4.61650728674769	4.81837152958858	4.74922458014663	4.20117863446475	5.07931150278424	4.89969058581637	4.74197132499124	5.01243586080039	4.71005354560915	4.40110410725234	4.80328213539733	4.68291604802655	4.6692101634058	4.97026398940061	4.9520747367685	4.61018167962738	4.4857770666111	4.64331707724638
ALKBH4	3.98044345570717	4.61138080922802	4.25072661233514	3.9310444098775	4.17186174004263	4.0265374739106	3.87428448264105	3.68159867480244	3.85413582461675	3.93712730265427	3.8023156687518	3.86820450734417	4.10469228246708	4.23523192542799	3.85792775026347	3.9458403327152	4.01879062451616	4.2054846962051	3.90041130179616	3.81810855865291	3.97117141360461	4.49243393807264	3.69450133422985	4.00514127052979	3.64952514828108	3.98352519172681	3.84184495591488	3.98695593685499	3.7617353210919	3.92524477613393	3.8207214636731	3.48628719105495	3.92349489113561	3.82884234402925	3.89388385006984	3.87847833609712	3.89341301680051	3.89034705764377	3.75666774533327	3.67814306790626	4.19083678245518	3.69084385286713	3.79485763629904	3.91149334900876	3.91610400105488	3.9907495854582	3.94284047009916	3.97438086082121	3.94000082884442
ALLC	2.88329189817261	4.07474317164717	3.52436067516192	3.41808930285228	3.279000756721	3.32441449076359	3.02451697808414	3.01093152049011	3.01055497332759	3.81397583651782	3.0447594978889	3.2210080377846	3.28979561550576	2.87431450859722	3.10068714545875	3.13129133670453	3.15540499838699	3.11747525763061	2.96958029225082	3.35749278326353	3.21284918770531	3.63362199368886	3.19568754676563	3.75052403875162	3.05915617871668	3.11479738778179	3.42247283448741	2.7518687135264	3.09535582592071	3.31470268319004	2.978004250573	3.55239954610468	3.19823422055291	2.70653206425828	3.07355385628567	3.11889561385247	3.71191651397357	3.07815605962982	2.85818449480816	3.05890549830279	3.10247828941012	3.28296395126388	3.11074301832426	3.11973462076458	3.08607716201239	3.17811325496571	2.81167081876566	3.35938883422708	3.41030411944555
ALMS1	5.80699248901614	6.00759063595465	6.16759875970625	5.98677864324491	5.74180452212682	5.70655379583551	5.87387236494796	5.82789635887464	6.1780340592975	6.11379671176042	6.1997219061835	5.97446203751122	6.14697313395642	5.88459142594879	6.04604765185407	6.2240857556498	6.18911960323215	6.00785173475085	5.81484689215912	6.19001241432972	6.17394917478774	5.88594262433916	5.98532177679132	6.30839889199833	6.53640720158196	5.97704187816737	6.06577148536317	6.76113627899398	5.98580036188119	6.0416099562031	6.55541367095956	5.85837905013123	5.9579770405796	6.41218972260015	5.74030332755227	5.91338030465095	6.09714568209018	6.29955037403656	6.11629593239607	6.49275702343121	5.8792667389045	6.11982780819882	5.87116759344755	5.84106876778801	6.42046867980135	6.10645926288786	6.19907027047636	5.85200912708861	5.87977168383123
ALOX12	3.16562492307501	3.20937876145478	3.16308017297681	3.24764951948154	3.30521949001165	3.20392947887351	3.15632772815724	3.22736583679194	3.292086188589	3.32760556076599	3.40200051677622	3.3490895026136	3.36186390617128	3.33744424950145	3.5221636787331	3.32834515396083	3.18805648663666	3.29589344232874	3.58314515882053	3.34501523412015	3.2752655063041	3.20484939860033	3.35057094438951	2.97508695684319	3.3137460388418	3.37391991716476	3.57342739348568	3.56055087297879	3.22708551175833	3.49505532408149	3.27904813600784	3.49237557824817	3.11614904815577	3.16824222457022	3.36493324395354	3.35656055627283	3.17361871837928	3.42273202707656	3.38425357643384	3.36251460245009	3.60218287405608	3.32151879378319	3.46740689117149	3.35094672643503	3.31298597367958	3.34009118813957	3.2735695425987	3.20143861269075	3.42366020525915
ALOX12B	3.13493403753377	3.13269085104285	3.30092561968549	3.20082149746771	3.13283333680588	3.14142197319634	2.91705632936888	3.01345435361307	3.12797314508922	3.20474837766206	3.09208018207031	3.06479669987322	3.22440168264668	2.97974257417051	3.29556423804413	3.0276253575836	3.19585694619746	3.35468367044613	3.20679411117511	3.1798078912978	3.08668502648484	2.97317803127553	3.15995818878651	3.3196966952178	2.94948546901453	3.11903618694352	3.12303323208181	3.00880918594794	3.08412586007119	3.10915965747753	3.12931639775109	3.24660193474182	3.1533431024104	2.98340614341793	3.17874259023404	3.13471530799516	3.21656666547993	3.17184134999554	2.92578124287327	3.26405154394929	3.06734653518266	3.26707102262029	3.09197065268044	3.11753943339471	2.96235006243403	2.96803403791165	2.90525592398349	3.32258245027873	3.28095128451593
ALOX12P2	3.08199057726456	3.48119734340458	3.44826062223614	3.49997168287356	3.16261760163251	3.62459753529192	3.3156331082102	3.2782864710294	3.3351200753571	3.17448187611621	3.43191970069564	3.4649350389456	3.16895806886908	3.07742634580632	3.37282591006429	3.35593159196711	3.35432036670687	3.20144259456828	3.23713454070158	3.25180240200258	3.2442433958085	3.20008663027511	3.40714385580075	3.29542271870281	3.40987657600659	3.36919990172443	3.56418621437458	3.58843813550831	3.48842443369684	3.85528692342563	3.45895381606955	3.26727487392794	3.11924731066509	3.22961486323353	3.17263793501848	3.58050337715466	3.37390852718644	3.34452926743422	3.31933909315805	3.85109578383778	3.31077119241552	3.40495171770182	3.25835025913526	3.2594487079484	3.20564400471516	3.33835215243232	3.48408236699156	3.43921305011291	3.17929082740483
ALOX15	2.75422173301636	2.96592565386207	3.05236532284111	3.25486103341766	2.88248260282115	2.85155321964174	2.83986885211663	2.82012280248406	2.79521902514126	2.75608972734469	3.07772498675789	3.13117103808979	2.79902505147623	2.92751965575416	2.98347099886432	2.89975944677732	2.97981546440058	2.82632813671047	2.83915463179036	2.89762935617872	2.91999587925847	2.90372187896408	2.81689009606369	2.87200932217687	3.13552821643318	2.89501064115662	2.80789867893253	2.75518691575026	2.87411934798531	2.95409656192495	3.06042388752901	2.9032359575693	3.06897278766897	2.86243976878632	3.01937200262484	3.29137611990207	2.83631977843283	2.82189828847942	2.95610449641766	2.84440328980005	3.04685161642741	2.9462804424763	3.26921128435032	2.76420297202789	2.99148859791568	3.03837928477425	2.94445984866682	2.90847297176293	2.87120652264531
ALOX15B	3.15433375463308	3.86924127637827	3.31526406613829	3.3089018862259	3.25976244520954	3.32467341372408	3.06351827952308	3.06749062022943	3.26618840761592	3.57654566688083	3.27271946471915	3.28600160958381	3.53279683383553	3.30846269303279	2.98788267398931	3.12041329750424	3.3123397961981	3.21066687793839	3.55101791861955	3.26366262181696	3.3434586505512	3.12787046086745	2.98336541637952	3.37511219637706	3.30513445517927	3.21288099269251	3.31635369174801	3.12698328876978	3.45459031000009	3.27881633521645	3.07025090828612	3.10572281286171	3.0699321028939	3.36542691399804	3.2267874647836	3.34166423970439	3.1501181595016	3.12738221945339	3.22253813936515	3.13530458997582	3.4682268714976	3.33949562820218	3.16585465368012	3.2896650453054	3.61507660528858	3.27706262293035	3.21306583198906	3.54578306624838	3.48281758814061
ALOX5	4.53373234662314	4.68398789280882	5.24207425133323	5.41903734696736	4.73472209598145	3.87697296430037	4.72477535906923	4.63242622565321	4.58197602630701	4.6719330328274	4.51182403315584	3.9624324332964	3.84802432398812	3.91841949247727	3.75289202971677	3.63565358936315	4.16819976196215	4.10586815976551	3.86188100793257	3.65141160227174	4.19184231621159	3.89637232156564	3.80809164428723	4.17588752854271	4.09205785435331	4.12670719854072	3.71592204119339	5.15011745816698	4.01039117566187	4.34589137852715	4.90974802270779	3.99680589201727	4.96541810263626	5.17315279718861	4.78236470785507	5.10265599673064	4.86415926151198	4.22383758686202	5.17963233620368	5.3437905825429	5.58560595940265	4.51704304947028	5.58476503836109	5.29485741385476	4.69258274031046	4.72783634142424	4.70391952400259	4.02199573334885	4.558209818017
ALOX5AP	4.77453791106293	5.88297348221658	5.16749556171739	5.60259906714757	4.80831277320683	4.40303179585196	4.90684387390684	4.73471498428445	5.11425870833627	4.15203577915878	4.53625788205154	4.04081894638194	3.92062627820795	4.00145802055304	3.80035605805323	4.33001939803602	3.77547505467334	3.73046713859482	3.76794157392683	3.78641745684403	3.6795600831503	3.53607896185531	3.83164007831586	3.75719382302061	4.48864517304341	3.59734684973438	3.54490361997357	6.32032871749677	3.82271907623601	5.28312230258804	5.87525790008915	4.40039603951718	5.31348425364037	5.71303177788234	5.27062928151874	5.02816126078411	4.92203312813883	4.01714020906135	5.44963173428386	5.33198299545966	5.67982999390095	4.69402693906566	6.91213671748073	5.51259216258865	4.91542396042124	4.88863052239179	4.64422005593367	4.6497509285702	5.79963658503525
ALOXE3	3.13187310603192	3.17071270056658	3.14738000844511	3.14530372317374	3.04406148768419	3.12255589026724	2.89556861924434	2.91841050164032	3.10163000269342	2.98579497020508	2.90028125202878	3.22199418371764	2.92938353466976	2.88019753737572	3.19776267747957	3.04863144025409	3.02225070178452	3.14494913877364	3.10060598827586	3.20601967369301	3.18160135758587	2.9590393870146	2.9960292110722	2.97064903851126	3.1895933900309	3.09464350724785	3.01614269280604	3.0048378170171	3.12873894206829	2.97796806543449	3.11500566047955	3.02644773767599	3.0802032881152	2.97039669206516	2.96528949399186	2.83834306182894	2.98558206820347	3.11217595033149	3.07501193372711	3.07221468562187	2.91499170235566	2.92852163680821	3.22110656121838	3.15646667156765	3.13264663703466	3.02882836914861	3.07052359693814	3.23767004294828	2.94364919376081
ALPI	2.97838127382029	3.28813366214782	2.94458002365324	3.03780634731121	3.03433427200157	3.11019198884313	2.86061249163337	2.96913902225823	3.07793114599666	2.76115985729051	2.86798689575533	3.19539549430362	3.08095392297586	3.06256075206792	2.9874613934304	3.00870800356496	2.78943160814627	2.89058646531705	3.00299675924399	2.97705799022653	2.85458827751529	2.70926692382733	3.03061845537498	2.9574299681023	3.09815015678189	3.1004833684027	3.04942753262856	2.69759362757418	2.94557043312365	2.98686648650837	3.0641177583652	2.97162064665915	3.06606918634331	3.14029893306643	3.05276351512914	2.93617202968992	3.01514880735965	2.82963389677669	3.13221817148784	2.88495610444009	2.80436356508491	3.17993779497888	2.95764343605539	3.10515898294477	2.92431853799133	3.01853718027283	2.94542314253384	2.94103751352117	3.0409277051948
ALPK3	4.18507478791511	4.11979441786472	4.09896829436347	3.87140781523256	3.98522825684972	4.32699867287695	4.26020905799871	4.35159773066591	4.07415644184627	4.1777101210668	4.3522227666898	4.12695128720991	4.07676821096966	4.17964061287309	4.07936980204024	4.56999739116813	4.64178894561369	4.30535175335372	4.09168811947515	4.40884581811155	4.58179821532663	4.12468127320282	4.10180139647025	4.28225135492131	4.61578821894806	4.06603556638205	3.83848047788235	3.836151316742	4.40140104789899	4.02265105585362	3.95211748148122	4.18415503988929	3.96636364234332	3.80820685637457	4.09274782423291	4.3030547258798	4.1506991260533	4.54888698479249	4.20889831615759	4.26966422700762	4.17975387521933	3.92884968783374	4.15673725384582	3.77844084086122	4.56020015407912	4.13561183998861	4.72002647823337	4.09150061423477	4.01698723230743
ALPL	4.53959886689728	4.67338519795985	4.44719149575752	4.61960160328022	4.88660554426148	6.00894412719154	4.75642815143586	5.53554348237935	4.86961899030711	4.85497908185936	3.34826305411005	4.42102334122126	5.02598654991658	3.68926223306844	4.19098617802225	4.52532332659562	3.43630707481812	4.32885193905978	5.09181165630726	4.55954473108241	4.18883379589637	4.8262880330054	5.02861415293475	4.06323054895977	3.85264719101476	4.05500576237078	5.29247862829495	3.54244551601711	4.16972018059826	4.55846063342187	3.75687753066187	5.20456042561826	4.21262151668372	3.72391148761494	4.26144998209551	3.96673829433923	4.36815102927853	3.87737091545194	3.15006637822479	4.37928241865144	3.40122914517563	4.00883659512059	3.52048373800428	4.20040919228931	3.454665919434	3.66381852697847	4.05924768635988	4.74229657671155	4.29335832864258
ALPP	3.08232143980393	3.28103076937967	3.10345890192641	3.14824956011743	3.28933992250791	3.37225723467824	3.04937729947684	3.16448287863308	3.14824956011743	3.08024417049175	2.98968581616316	3.18231950675182	3.19402199525052	3.29249441573103	3.40010226981463	3.19849501192292	3.17827062428482	3.55219902083652	3.03471329401212	3.20948815334564	3.45654593862062	3.11461871817488	3.26737663184581	3.11203504556203	3.39717490943501	3.14769624955186	3.13869014211633	3.00039624780242	3.20071942200473	3.1389853117112	3.1919719669043	3.26600939004008	3.14100661017977	3.31693970354501	3.11991921372899	2.97738870541454	3.17842776253141	3.09970011038591	3.11079754710504	3.13989690822598	3.25090131246263	3.28024083088611	3.18270150565747	3.30804706939198	3.13779570565432	3.46102323835319	3.07401454290703	3.29076380911262	3.37724157520409
ALPPL2	3.21873455003306	3.53947622619133	3.44137944758174	3.39427816168925	3.53134008410836	3.56981831165909	3.14546007412988	3.19705982495982	3.29307314870247	3.32063059906612	3.27039952774037	3.3608362292956	3.38456644497546	3.36935916979073	3.35189061104345	3.41334492263133	3.52293378567635	3.27852451033726	3.35799652225633	3.40249248025092	3.4403113179353	3.08053318853648	3.35027331693501	3.14868064060057	3.22222720688525	3.38388235205948	3.27670362219876	3.01837112511199	3.27639637451193	3.20362747588763	3.24777735585928	3.30598891000655	3.12874285441431	3.44634550972957	3.31718095868721	3.14905621270395	3.39648078034533	3.29216785660225	3.42813089927863	3.10592653085266	3.31614866587199	3.31151024430146	3.33855674043539	3.48633205623208	3.10983439041645	3.47416076164346	3.08945843677625	3.26589414781324	3.32533787552227
ALS2CL	5.96865550664006	7.00413542632914	6.77979478526247	5.80438545067723	6.24139500638339	7.29869952593135	6.25453539879736	6.41427025353907	6.35372899206782	6.81022276217052	7.04680890577692	6.94830214337063	7.07349675559106	7.59228428151534	7.22923315321852	6.55789988226292	7.43760457852614	7.6158766444952	7.04680890577692	7.5426190922358	7.58064237937982	7.357909769703	6.89007311808535	7.45406935213533	7.83040300554629	7.20147697122272	7.34604887663454	5.2644602913691	7.67958186752772	6.04506582156336	6.05367048155855	7.07569278994323	6.12698244681156	5.25914519596682	6.97540921538766	5.75109235900822	7.10956744243025	7.46344562256612	6.4466140573758	5.30575220407446	5.71545028132552	6.50462792342849	6.15744389470971	4.60705033687075	6.98084282285979	5.9612619770681	5.48644094766036	6.89713982757782	5.80892154850012
ALX1	3.15361366623468	3.30818300792428	3.4476719378519	3.44448645229456	3.05560563263104	3.0354638211161	2.98309191995026	3.01596622400357	3.32062472451992	2.89581703317676	3.09520840549833	2.83264517151529	3.2562818174325	3.42611614326121	3.02971813035447	2.6546722332166	2.84952489325054	2.98766581633825	2.96576316821423	3.03010840873693	2.93297415157834	2.87176076788919	2.98432355803036	3.06392508576908	3.17844199323025	3.28137827999176	2.90517063239885	2.99036851230617	2.90112340196622	3.51541067432743	3.05445320385287	2.85761463007579	3.00836873999329	3.42611614326121	3.49114600619783	3.25089641181979	3.24313681271377	3.24059309886161	3.1780322736062	3.28256946484996	3.31837768813451	3.25852791676396	2.84576092352472	3.58064403437223	3.07312061134464	3.24125319260625	3.02732031666111	2.8234526438882	2.90332135242833
ALX3	2.91982167087607	3.51924435639509	3.24231071850709	3.1063815429455	2.97892850479477	2.90014313025464	2.8618533528586	2.84407508291176	2.92354534234787	2.57029041553797	2.85449302545906	3.08877741152659	2.9986055002324	2.62630437969913	2.797548689197	2.74963339265702	3.07569831677525	2.93406693730222	3.04698072822957	2.84770017577884	2.90410277377882	2.75800735975256	3.07383829379214	2.81038524840841	2.92281201066234	3.27566124513122	2.87057548086833	2.72655686755501	2.83564861158812	2.95642554072106	2.77753590105982	2.918228356839	2.87522641409167	2.62124060029547	3.01394664586692	2.81920523774369	2.60876248676945	2.82506586076067	2.89623839919835	2.92936933092698	2.63394950380001	2.90828099967116	2.69902259280543	2.84747175551885	3.0382214242949	2.86416415587136	2.89702463059391	3.0189758067738	2.77077293043932
ALX4	3.01828844465328	3.56992570727455	3.66726577504252	3.28352575525886	3.46160803691987	3.29587714847193	3.2916088654962	3.15052061864688	3.40210993491737	3.10043942073905	3.55637021121998	3.39226445583044	3.54562342716494	3.17798730349455	3.23976146940445	3.43202340046198	3.45810082070823	3.15263901340251	3.2890747178513	3.32818765977085	3.47758885386968	3.41682588205153	3.36547065922931	3.44938291560957	3.5606035616203	3.30567310447308	3.57921989537045	3.04427373809568	3.17397623359728	3.23699958860476	3.14896808277912	3.13694375519758	3.58758718486005	3.35090582036546	3.36990920915141	3.68083203391861	3.10942492787775	3.50745734097433	3.17930094482816	3.48305203492213	3.23014533243691	3.39478663352617	3.4464743661173	2.92773976817493	3.3927699390031	3.37481555021414	3.38262360837664	3.5606035616203	3.19067551188182
AMBN	2.57638797145965	3.15356472164657	3.21085577533957	3.21742932028725	3.15498118238947	3.05050842412858	2.87882241580214	3.03906698131822	3.07957185238282	3.04335303819374	3.05328697686661	2.97606863907405	2.84636383805516	3.61652014330687	2.97752563954733	2.91182698658325	3.04074563275254	3.12954570737227	3.13422232710064	3.30361988615049	2.8492868780724	2.88985422726605	2.89942953470237	3.04374684851616	2.91762860416196	3.15907170958566	2.95914285708373	3.2590912253079	3.04254489641547	2.89833751724504	2.94130889278969	2.93884574603049	3.04102963058121	2.84726530213068	3.11334915851622	2.96432688626599	2.8460802066753	2.93846879235338	2.97505577455993	2.67436351524905	3.0355884764831	3.0879918779789	2.94726405242029	3.01856546340821	3.2418940268981	2.78979953245794	3.03530850959135	3.1736825122861	3.03530850959135
AMBP	4.1155647860586	3.57970495136058	3.47627373762522	3.39195871169147	4.08334916375285	3.5445501789058	3.55651726161176	3.28284930159816	4.07128793727211	3.52748758995745	3.22794301192347	3.30872899568021	3.78942278090319	3.06990692639588	3.58993189484182	3.63379632058005	3.418530299148	3.23034821598648	3.54544593137627	3.38945182027345	3.39544343365314	3.52220207024642	3.4473267530231	3.38172732568137	3.65093333508088	3.6623935008495	3.33783686290023	3.33336313178452	3.48525163946746	4.09187581263701	3.82548154607943	3.37566997521314	4.31044544500877	3.30753541638634	3.96057564549945	3.39112192901109	3.5016173387961	3.25696039397456	3.3089359643921	3.5424738415968	3.34373928007351	3.91113877699315	3.34586297472207	3.65732426904939	3.06218990778642	3.57193230662236	3.29998338497949	3.72091188368932	3.36199199475272
AMBRA1	5.29513849044759	4.58973268981583	4.70751441280626	4.90319233921946	5.11743308512728	5.03486063070507	4.97037019243303	4.97773484149186	5.09376948526236	5.01827518024005	5.2145343676833	5.00507254699795	5.02729945096147	5.03916964408866	5.12215494616878	4.89651977193397	4.93930178035356	4.78338299382541	4.65950185494942	5.04154875795501	4.9236366894568	4.96370725041742	4.98233982331485	5.12677909664149	5.02539490999563	5.03029460060011	4.98555521568425	4.5462847819846	5.22672536148625	4.8346652732794	5.00771678538973	4.91870368784944	4.87098013702528	4.84735640556209	4.8721872111146	4.68844265876997	4.90116342799676	4.52901741101844	4.85936219094657	5.16415407973974	4.94782290153813	4.8929199490027	4.93967882530365	4.71154011805019	4.90678804480361	5.18401058107132	4.85836873147487	4.95471441588972	4.86717986101533
AMD1	6.99167727727593	6.79983816426595	6.85201850416824	6.8117463421836	6.93953629184057	7.00071274726189	7.08799467386959	7.14603777981822	7.21047283101677	6.59158070573981	7.05968097084307	6.88863151055085	7.3952591936284	6.98240810312246	6.57407701571524	7.14487540482971	7.00820579054689	6.68589425648794	7.20963428071266	6.65408034442668	7.03331536893444	6.86098970619464	6.57975119226097	6.99159734929705	6.57901875073407	6.77517778941384	6.72335062443398	6.93000213162422	6.5076166894395	8.04755235578448	7.40799809641757	6.94341295826965	6.54932630119086	7.05968097084307	7.27131644357066	7.1202196611999	7.21695315442042	6.90989218801618	7.06599223584451	7.17585827379144	7.12187582366107	7.18629704648426	7.41712294582864	7.15526411238294	6.93494539534961	6.7137992658948	6.98830986585619	6.83944461287524	7.10404250628614
AMELX	2.99435380689695	3.29328706287282	2.86418613645638	3.0292166322508	2.76314614695655	3.08392998109162	2.78165630235603	2.96933389531173	2.95143199626747	2.86405573077875	2.76847703188985	2.79482818864197	2.88965983207335	2.88333177599932	3.06398353658157	2.68816753881351	2.97693798273672	2.79751578441893	2.7696458486855	3.20286176212544	2.76645422200458	2.75507860157727	2.92885260938413	2.6883449383442	2.86185064180873	3.16226373015212	2.7868895952087	2.46491271900404	2.85163615608032	3.22111385497868	2.85814218072924	2.80798705134453	3.00185386774452	2.8952521139912	3.35398640221637	3.35814795051743	2.76414376027403	2.78154740821864	3.02685567842718	2.67421301005227	3.24033666611394	3.37198767461045	3.05377900912674	3.2110757729536	2.84300361323989	3.23030946705927	3.48975692087335	3.15138431627097	3.25323896101088
AMELY	2.84702633186518	3.12572936672914	2.85583357312323	2.80660667833253	2.70506390947653	2.92687859939529	2.76202391290664	2.81379589005366	3.10268317317613	3.0834264387311	2.82115697907357	2.61382297260964	2.85659481813643	2.64184234699212	2.70377635523529	3.04886183543747	2.52069226765715	2.59988002662995	2.63943617483995	2.97345142707029	2.65682708013636	2.68928974838245	2.6905735298161	2.77192014206362	2.76101442612905	3.00265635304274	2.99331405228373	3.02183247099353	2.7549766874757	3.12925883132704	2.84602345088473	2.73767317919909	2.97004881872813	2.78976308824815	2.97374125101094	3.1399557858929	2.6822640194696	2.84341072065005	2.61184937898403	2.69577860988798	3.06066318721778	2.91749364907368	3.179430412513	3.04077320453386	2.78576550082478	2.67524049384296	2.75201712326961	2.73101796958445	2.67865264975872
AMFR	8.42608659206247	7.93504732147262	7.88603652875426	8.04581586204743	8.10050157447018	8.81728123640133	8.82267649558762	8.85939932882856	8.49156726025478	8.36935053277608	8.240805631779	8.12011355085124	8.69183647499073	8.54855452837936	8.11185248019727	8.03740478412217	7.82630721220779	8.08950876560147	8.45547739753736	7.86702220311255	7.94906255957069	8.16653204257087	7.92256229367927	8.54609101627301	8.05401898193447	8.28941947100527	8.0619258351694	8.09124583181456	7.58147973684277	7.89409281908546	7.88066857927277	8.22583244121869	8.85870890146375	8.79625256569837	8.61358444381068	8.39945701216518	8.22583244121869	8.11372162748187	7.4871714503161	7.68040765890665	8.10539051383544	8.14050406657149	8.01402043078119	8.7267118815524	8.47710267115333	8.51958074423981	8.47989438471008	8.18304617896537	7.85218909853717
AMHR2	3.47370992058829	4.71571918126228	3.83866960486585	3.75393418593952	3.80190991518674	3.68455476973022	3.60761575140623	3.49869561803941	3.76895315440041	3.8857610791405	3.5348313447878	3.81128318261626	3.60985339856676	3.86040486261866	3.62300205169821	3.71657974693915	3.88093168350489	3.72283888553056	3.74957333145477	3.54490641635887	3.99515210512732	3.6834121227949	3.57692341998802	4.21604367339174	3.72505783789146	3.50255798262976	3.51042528729461	3.51066199570042	3.92549211647442	3.63199878497619	3.70112308104277	3.75657240298876	3.64618466229705	3.61286651820995	3.81163358965734	3.85116507243358	3.71586158028676	3.59968370409528	3.80927494003677	3.4472631408822	3.43000247276261	3.43624728187964	3.62036712134704	3.30363918200119	3.77115430586722	3.59028006211462	3.45315213161657	3.66770003552935	3.6701977173285
AMIGO2	6.22407496834278	7.27295995174106	6.79114685626575	7.02488241601199	5.91702530881841	6.70011033838367	6.4622120379149	6.74516000244642	7.09465726559027	6.79654081956664	7.9715135702257	7.71441655869017	7.11384894762265	8.28325752534026	7.6062752308596	7.47931175469141	7.98428759575596	7.27241922704855	7.09289654451354	7.75734657997747	7.18868631295432	8.18153593212191	7.95624413912072	7.97241852729622	7.70601746495801	7.77844779454406	7.0371272624212	6.4565750008034	7.13157355935654	6.69458350399759	6.4819094219705	7.0043097508211	7.88206621279668	6.68944158877721	8.61665250542031	6.78687703686535	7.59152684827519	7.51716134448375	6.68248434051116	7.20827794574712	7.72898174061474	7.40544458170504	7.09953782895671	5.39189946833362	7.9076508623053	7.4084733325454	6.67183181613725	7.27993566458686	7.04156659581644
AMMECR1	4.95664733128668	4.36183894941139	4.26222646916222	4.33581191542745	4.64876771795772	3.98228270064799	4.65006249649737	4.52085608316015	4.3511155173361	4.91048951045479	4.81583413422749	4.2733269377744	4.14690842797438	4.86266008767124	4.38685560748629	4.78236877387394	5.04005071809518	4.58688829787269	4.68561717962973	4.24556684748073	4.63018741880917	4.24321172481627	4.61233480971909	4.39053702249577	4.66506745479329	4.525817212503	4.34240275204802	5.34681023087178	4.44326695226166	4.5688928635654	4.36566887131984	4.33313459018649	4.92434301346288	5.01652284310208	4.38482645758469	4.89294128742649	4.68832352742436	4.85260158101932	4.87673089680354	4.58878656991365	5.12737544070702	4.89778078143106	4.27485945778573	4.87801903906678	4.64367652744178	4.88205724558846	4.5321205292186	4.57637408102676	4.63908629874025
AMOT	7.41984313416906	7.64436152122688	7.54288043631444	7.67877154570209	7.20454385656433	7.65169893300427	7.41695258516138	7.31421652820838	7.22530577819384	7.23619558389461	9.21893738027865	10.399548528394	7.32625184175958	6.9833996541821	9.01065708329027	7.27291632601267	7.39299058248189	8.29370344622665	9.02706374811397	7.18829705206061	7.63040540530046	9.32556571553662	6.98464307601724	9.67641284396428	7.57914433282666	10.3160180084559	7.27865345598084	7.04858182021368	9.16917823979639	7.73708704016411	7.88371467949091	7.24697016280057	7.52770116514836	7.05272151717272	7.22441566415071	7.92104023782395	8.32658180987564	7.43540660660187	7.37465763880615	7.46962693273627	7.56360742708538	7.21428449772591	6.92451871739351	7.81364506686002	8.18072100625479	8.32748620663282	7.81231384912271	7.19343233475734	8.2847961914365
AMOTL2	5.3233339767102	5.27758606274083	5.60137014084819	5.57745514354692	5.16861517484283	5.25484773011546	5.53633661245269	5.92773096974408	5.73623587950279	5.77164350926639	5.67932924027187	5.65585286515213	5.61420155093126	5.82942308612971	5.80560147712567	5.56882802199334	5.51657736814198	5.90156142535811	5.75682082415091	5.67119222362514	5.82642772297056	6.15637441066696	5.70257930586718	6.37419320678622	5.76491568741068	5.63043814071339	5.62581280734267	5.52068626364894	6.15443888727335	5.17458529124719	5.689800471285	5.65899293924027	5.86212022028058	5.91061333534761	5.86263595166298	5.61285264254841	5.82478385862585	6.10321616378007	5.57983829827329	5.50409925911931	5.32446507325726	5.29674769061889	5.43094028984005	5.40904619744104	5.56303805412413	5.7111359724333	5.34512164583227	5.33481785089808	5.27938002420219
AMPD1	2.55689940538628	2.84076288895685	3.4954468655589	3.41536619980377	3.20323972843764	2.86816967362721	2.84308272904472	3.01941844081517	2.80794438771224	2.83528456991543	2.97250033468906	2.6556549266116	2.82631062094773	2.85271722349746	2.40130211371938	2.90991417850871	2.81605558915261	2.85408835329201	2.91820201351226	2.82534184735751	2.73493930452504	3.02465378103427	3.2453591170861	2.88887986586839	2.58564384892487	3.42700515357329	2.7192632256822	2.85549506261992	2.92086630560543	2.75208073303778	2.77319411130777	3.20517510893939	2.87954375239145	3.20591283518957	2.56367897774867	2.77021355669591	2.82049051209692	2.89721623838349	3.4623332142977	2.61425901806342	3.8997163710766	2.60626065111517	3.07037040661723	2.68986245166216	2.81863279923977	2.78941200934061	2.79696365548122	2.97250033468906	2.83528456991543
AMPD2	5.34089275576381	5.54822025674793	5.35734444780482	5.23788657669632	5.01444480653381	5.29908347221125	5.05239082893453	5.08866208419016	5.16487590395697	5.20767183922873	5.62009911663534	5.42427526935224	5.47409707170562	5.41470522627716	5.27712998714756	5.46946873882797	5.27072887782801	5.73430738063502	5.76292595082406	5.40743996955923	5.35293119406918	5.58656082929571	5.24238758049344	5.49714375539266	5.3011205784243	5.32092847919417	5.21103049840979	4.86076503404669	5.59996405749488	5.0215261832328	5.24050778852855	5.32777582082676	5.37103133003239	5.13087834945344	5.5656931562795	5.40047322361654	5.37356430604935	5.51845884060638	5.60818103263781	5.28785442920485	5.34069272423802	5.25122798300168	5.34191248882081	4.98275163933237	5.50574322548862	5.33553568512169	5.21388605484553	5.15200488912612	4.75222675214527
AMPD3	4.5849984380492	4.49071983223668	4.67332821445336	4.72830260152412	4.1240054574881	4.3347844879421	4.55631568556641	4.38295966463777	4.277468724119	4.37784205579486	4.4538805239156	4.39046150713718	4.64595019183119	4.72615195542497	4.5049863532815	4.41996399973709	4.21956924744431	4.6456043266624	4.41337125434162	4.61899315495707	4.12209639349566	4.42059223895782	4.36461567242018	4.49484154892786	4.2696243526322	4.36400551202594	4.19851935951563	4.41892446721358	4.33564779654664	3.97427207073906	4.58524816440614	4.44013480472742	4.47419574429377	4.89547544647108	4.44237356607515	4.11713741443269	4.52664328085461	4.44330785400156	4.68109370874604	4.5263284079598	4.53166768805157	4.06722005268476	4.70014534828663	4.72615195542497	4.14789918338768	4.23657561212549	4.32055972449114	4.32289899550523	4.57396977458638
AMPH	3.2643624330912	3.92071197152248	3.97777004075802	3.85437788091622	4.10278404701703	4.10494357827683	3.67167088451457	3.35971455127668	3.69608191112998	4.47441206699471	3.8150836900856	3.77857473686192	3.92891213498646	3.81568796704875	4.039816354699	4.25075144353617	3.86674500174597	3.96328078044711	3.50979870446648	3.71451648583799	4.0479980341132	4.23384343160229	3.42815491038042	3.97990940602799	5.07435039843031	3.81774963842271	4.15504994449882	4.44567658295218	3.86412868170775	3.66276430546137	3.79181284094203	3.78591972509639	4.12959607929557	3.97124821938797	3.80424829466149	3.78529238145912	3.95222275666816	3.63911607154925	3.98817880870289	3.51768506055283	3.72668275846028	3.58668377378091	3.70149884324334	3.39203704213173	3.71451648583799	3.43216676420339	3.85705769760232	4.10927535292446	4.01524755079214
AMT	4.98556384973556	5.08059692728854	4.65682993736101	4.5981212480888	5.34886129743454	5.24872051590561	5.06033265164069	5.27779271230355	4.91309198490387	4.73248648769936	4.84058070259151	4.97553104248534	4.89243030806975	5.29349632245705	5.01626561324831	5.29725230677287	4.70366195903024	5.08838944164375	5.19940138105345	5.30049372681837	5.16800989103803	5.16216634961474	5.09005898504357	4.99365994538619	4.78248991247675	4.99038308626133	5.29864391849523	5.19078019714282	5.15728887191369	5.13953682315983	5.45782314770475	5.28332949240041	4.59249403186181	4.6896877998499	4.41331599998173	4.86358150223603	4.70861617489524	4.81939483028651	5.09224755747959	5.12224659862905	4.63597889842097	4.92077013059054	4.82538794136755	5.0455664766297	5.29068603136905	4.50163548764207	4.94548260986309	4.98269280604146	4.48169668026333
AMZ2	7.21850743951613	6.95049453901415	7.08288050417068	7.53965898105756	7.44734768029957	7.94800262059032	7.98377484817903	8.08624611042747	7.62440082789692	7.50384809399652	7.59063576120256	7.50667881262329	7.95111502442892	7.85253496735538	7.62267707676251	7.53978920796526	6.99321069449041	7.40830554311939	8.28456296873929	7.44733890820183	7.13813459512004	7.93644171317208	7.6870781368336	7.37367902434772	7.26531038481564	7.71798965117491	7.56751189064012	7.54970831760649	7.25737500147835	7.56450928731673	7.10316717568442	7.56602325919946	7.20758390155895	7.24584557846242	7.79333706503377	7.27382716395568	7.81266321613799	7.68199283604578	7.09153973775109	6.70935614683921	7.1893292208445	7.13529694373082	7.38042221160431	7.29937678419346	7.28457557542245	7.46215039658613	7.53978920796526	7.37367902434772	6.96548514308627
ANAPC10	4.18346876839439	4.1857373615985	4.18953414466125	4.22942128058639	4.3238826943089	4.01417921456856	4.47606527199059	4.51957756237027	4.41956801608814	4.63108323667869	4.17396623488272	4.47920703836712	4.36270661994793	4.72382887811577	4.554767734845	4.69893323055135	4.55314589887666	4.58561261393425	4.52201347488997	4.64191064670204	4.52609030299534	4.91334734105546	4.44870426530244	4.87641385391287	4.54137207309373	4.47366507591917	4.41654629899266	4.80697331268032	4.34437433981789	3.8092176011377	4.51854380093856	4.06567299946723	4.44068119377984	3.92571672663918	4.4553455956744	4.35445599490936	4.93586660587929	4.23683384108987	4.86900000521256	4.40621304211592	4.33642961910817	4.45813196261906	4.29680763889114	4.32066403920481	4.64979408311257	4.58761017178747	4.54121175129839	5.09377659253354	4.599068267067
ANAPC13	6.39170401882982	6.41568132580986	6.13107101288102	6.18433080233971	6.17561332556094	6.40386722414742	6.37433084946091	6.41795368497514	6.12348625191655	6.33610779576477	6.41222169598915	6.39110806745881	6.64384601342759	6.56071045411045	6.36750377898566	6.51349875449072	6.40295049418265	6.16181515361813	6.35971583144603	6.37249037618936	6.25975249727071	6.31239109104806	6.38975813573412	6.49530590294171	6.34892933674325	6.53452980392216	6.33924967363846	6.1813168737362	6.62091263134133	6.43167456188138	6.15462691551114	6.44193316864047	6.29994333407941	6.53529907452215	6.74767958905464	6.63355321339442	6.3646074993774	6.34456700879872	6.39688407650614	6.37456180161053	6.43207879195716	6.50144242463677	6.13183124332323	6.02037928132392	6.20232465925057	6.26598363597077	6.63317365243875	6.33498862960671	6.16329951643407
ANAPC15	6.68054056058624	6.6101413471612	6.23406981368591	6.14588134172734	6.7886523323166	5.99512469708286	6.20110853711382	5.83672428027153	6.6668830017659	6.07597710406418	5.85476507569655	6.30606162235503	6.43118875860257	6.22320799057883	6.47455981022043	6.56565620568198	6.32250367760496	5.9571399730417	6.23671385453894	6.17714465883729	5.94299737349525	6.12072241278941	6.0859928612023	5.92794161160762	5.61360702586345	5.66508644222003	5.92434330239386	6.63311852956354	5.96558659194479	6.8809276722697	6.43118875860257	6.32365632601856	6.81111031350747	5.59758517751369	6.36113527683915	6.16036576545298	6.17768257323055	6.12188231835672	5.51589263722991	6.2362713451664	6.5867994805058	6.35738669144247	6.53978533772567	6.49450441565591	6.19510558325753	6.43845086841723	6.15624246311963	6.61349730997752	6.43064518008934
ANAPC2	3.94621688340777	3.79002129491687	4.10163450319631	3.74051629388142	3.91519141467651	3.79366518000729	3.68796643600977	3.73437269529158	4.12466551001932	3.64525764340216	3.87956412789909	3.79537339059511	3.63208624994878	3.74710029505555	3.59964678692487	3.81287349556501	3.81062179938219	3.86994610314255	4.07484502380536	3.94387669918076	4.04648268613229	4.22004426271289	3.9028707272155	4.08093569616174	3.559069083228	3.83472832834811	3.84185850899814	3.71421741141464	3.430213224715	3.62650189475083	3.85983605589608	3.81961257408476	4.00456385663633	3.72493712627282	4.12401496684689	3.61258603496174	4.01607935569016	3.73863184754014	3.81316167608206	3.70862107728448	3.83358075236057	3.67292068589199	3.86240137710589	3.91941966494311	3.80043684807276	4.04215254514892	3.8889654454811	3.98076637840348	3.76331788236723
ANAPC5	6.96378348700857	6.57783051423438	6.50025835064213	6.62816372302944	6.92002533154438	6.8492259313818	6.91033725265158	6.97532070407082	6.81667110328191	6.67184140803516	6.89357741751142	6.78896624698304	6.74174277340618	6.99233558743095	7.04977065157426	6.800179500076	6.70973192820366	6.8144362164879	6.87637051719921	7.09576484144362	6.90511302616892	7.31896325234255	6.89022097506864	6.70483710283605	6.95055028779363	6.84723144945327	7.0339306099873	6.61081241883909	6.93837594952958	6.93961622630546	6.91600311538349	6.73988413653283	6.71113160447135	6.87637051719921	6.96579347043161	6.52852073374251	6.82272660668877	6.62405276141235	6.79307684625057	7.03465793079214	6.88322097710253	6.96521795096835	6.76894124125408	6.98415092468204	6.91541741116568	7.00041209778635	6.99233558743095	6.91600311538349	6.68688655377917
ANG	6.12962479337989	5.67434187040653	5.53999668001009	5.32542672159929	5.8153835970206	6.06441025849622	5.40963457753753	5.80756649346338	6.20657159607148	5.58580385659174	5.36561962595726	5.39609837248794	5.72114913896673	5.73760913088034	5.48570586212692	5.7711561326638	5.3747605372209	5.81921125934371	6.25477439665393	5.3849703448906	5.36021986784059	5.68940586743409	5.55360298083789	6.05347776098583	5.0909694849588	5.46057639398679	5.39918109545037	5.95330192395271	5.73760913088034	5.41774253791846	5.86363184574367	5.50950697435909	5.80816311866494	5.48976452646082	5.67151119767226	5.71703762031524	5.42756658455347	5.49350191328555	5.48929526944302	5.27685157799422	5.55762468960906	5.69869712493496	5.07515110451724	6.59398038599377	5.42227313265129	5.7854244395468	5.28207819536806	5.23307842160172	5.5382920553128
ANGEL1	4.83550629456834	4.90585616914035	4.88870114508444	4.88994107216404	4.54057543362374	4.99635275397315	4.79546372650626	4.80002132296155	4.66095558505564	5.12611987102844	4.91000737468865	5.05748150827917	4.82159771709511	5.20385963397815	4.84436429143077	5.00870933995639	5.21365586734308	4.94082743110224	5.09196476170604	5.04339522867612	5.10443120235187	4.78382420921346	5.02963442355537	5.2689973175343	4.83047073660544	4.94368740097739	5.0895376363222	4.62396101744952	4.63333321973329	4.70066511328251	5.20045860848888	4.92913284039164	4.74460361984137	4.22379964969712	4.80240258522484	4.97051600656274	4.56096104297914	4.94505896507389	4.86212093579975	4.77683455328051	4.70435449453503	5.02070600024271	5.03821067616414	4.81112475279815	4.83312865631039	4.89246320298734	4.79180012596812	4.60849750537415	4.9162680043514
ANGEL2	5.57380418500939	5.77353850723709	5.60080563517565	5.47789795242735	5.31293611432868	5.40856303051649	5.8050653713379	5.73306420261647	5.37044419169097	5.60508524191067	5.72610218351548	5.78779441049418	5.34332604090474	5.54943944464796	5.60866704222187	5.69745476435908	5.76305717071174	6.02421515545143	5.77418194528066	5.72028790902709	5.55822382818153	5.58893798915431	5.80858379338409	5.62497263799811	5.69669585468534	5.61717793893956	5.88261654451818	5.62825365153278	5.62329111632855	5.95497979181191	5.44477763176408	5.45528105208268	5.4694135320138	5.43903343421218	5.53749826970887	5.42222146557853	5.68097312362535	5.48983344785732	5.94793458304745	5.15357247557226	5.54753656755677	5.72724550132055	5.30459874870752	5.37349891235419	5.44895301539595	5.5269803955146	5.54459479785207	6.16148426221346	5.62825365153278
ANGPT1	4.97531090446134	4.65304480808716	5.35466066935953	4.51757223501401	4.6642642922384	4.45708875902689	4.8181799607411	4.9523895787269	4.5550379230773	4.08835406237502	4.12749746633265	5.04907284605459	4.29330950046044	4.57645283036796	4.58834679018632	4.35014164481924	4.25649870607265	4.86838654685657	4.41301090341395	4.02180788355851	4.07437887778571	4.16114423875957	4.78519574195578	4.52265756092215	5.14525139864067	4.48075183347355	4.80461346670459	5.1983574879863	4.43483537092662	5.0075864883605	4.77842720893937	4.78896123410414	4.61468017217116	4.48882071443382	4.548152268049	4.79376997855549	4.49983897589787	4.39378626977514	4.88575224755474	5.38309029585883	4.71293699713065	4.00715321652522	4.59031983221484	5.03894849298814	4.14962665575327	4.84760037506707	4.78116668906242	4.86447515885836	5.39254938971037
ANGPT2	4.56618879451084	4.20303908087663	4.27446623113974	4.58889807289464	4.53887731563426	4.65096675082429	4.44202609490095	4.43681671167058	4.39302825981972	4.77414734722664	5.36295380856049	4.09504078985079	4.00049199386326	3.80562870101094	4.03185400756864	4.17185502060539	5.20413461040331	4.51059693932073	3.78099817820794	4.79505843425889	4.58445380780546	4.09458419077006	4.17707258847133	4.21297128606764	4.94215138650514	4.56258807808206	4.32214811415207	5.47514857992413	4.1027624262978	5.1401036149615	4.74032997597928	4.23509533150192	3.77420860875895	6.16951360265285	3.92620297549242	4.55204521601372	4.51187011741395	4.20253762237264	5.38272299642631	4.78998365397182	5.27514975180741	5.49152338453005	5.61176297135007	4.64617528441519	5.34559059808989	4.48373842176535	4.51372033397027	4.4225471862276	4.8430054862032
ANGPT4	3.13900171186684	3.37083542272824	3.76337192866575	3.33530124877161	3.34168725580824	3.31623000660788	3.25052468432471	3.39027826387373	3.47919666272965	3.13962318180274	3.3219931183767	3.43842026015405	3.28346542014013	3.08448291590373	3.21752354970755	3.28350794088557	3.27196140164993	3.25359757497674	3.64767101087799	3.46155976224112	3.10394823529798	3.30228670430168	3.36746936374326	3.21168988830636	3.1943799393359	2.97480075575527	3.23133211043477	3.40696641172726	3.45504802846945	3.0738562215863	3.22886488012826	3.29071448828739	3.17199800492599	3.35732046292287	3.42736322302651	3.42228558869576	3.56317540831735	3.34820068739059	3.36464717764875	3.28033634518725	3.41343757618867	3.29268851902968	3.48098263278491	3.29743317689495	3.13347636640918	3.30423341495148	3.25645673563249	3.11512373481148	3.16696001554147
ANGPTL2	4.57007300748017	4.33101450932422	4.74494632478616	4.36615467885773	4.84250259114538	4.34808490669924	4.38871546342545	4.35828333045706	4.27819637015938	4.34281986803987	4.43288009203973	3.97212917240929	4.10869197026548	3.88275351742437	4.09211126023437	4.44834222626685	4.19742136469262	4.01704848576178	4.3170269084144	4.44181421600609	3.9440183954002	4.04973229591298	4.46285848419808	3.73148821401596	4.21076734597524	4.28300993280894	4.17568084807802	4.99331600194331	3.74113369177219	4.71764040222282	4.90581637128119	3.90585741022774	4.40574664786453	4.57557286594326	4.31075444359347	4.64431490070989	4.34012145769162	3.88437072607318	4.79015371772633	4.55400053279912	4.90966730557838	4.42636765432253	4.60001085855349	5.08991357973006	4.34527923984445	4.7591748675069	5.11663388432459	4.5861450657668	5.10990794703517
ANGPTL3	6.087845749636	4.99826446982207	4.04245558286076	4.7563471518146	5.93439770131095	6.22171693231678	7.07617522896049	5.74069697931695	4.60512800420522	5.82461128064551	2.88620275220764	5.29837098670024	6.37810798340077	4.25227507684871	4.97219693477719	6.42930972493095	3.73376081547238	5.12591517502061	5.63815466608035	5.38146744070353	4.38804572506944	6.47106053249036	6.42833213953367	4.62606769490093	3.4010226731614	4.80972436079333	5.98043698027572	3.25133146316867	4.30084270604976	6.71530176782592	3.46123204476401	6.59476209787214	5.37198246076733	3.14411351329628	5.10557378432765	5.56689179854934	5.3551849442821	3.95403792923546	2.73804431700688	7.19955194356684	3.80708946786817	5.34985950544957	3.27467724785042	8.26005113329767	3.22578031929084	3.69425591147452	5.12663112918151	5.58618780858027	4.80601942515331
ANGPTL4	3.79788919344018	5.0250758718539	4.01941763128515	4.043955176435	6.08251828509622	3.97615514980661	3.4975468336335	3.70306255750398	4.77131471542966	3.75275482898845	4.84613825303165	4.16809080918584	3.8025226767019	4.25424770789052	3.4320644753977	3.94452422480008	4.07361929145391	3.67089065546046	4.06898520287473	5.08830592723312	5.19761139415854	4.29955041398391	4.19295452964338	3.95547637114768	4.24710069724885	4.44613527772089	3.72095605375993	4.2251041670453	3.58672858327249	3.83240572542374	3.88988471345726	4.16585553048566	5.19761139415854	3.88030745602434	4.16717033808756	3.68770559554441	4.10174094225243	4.1248925568496	4.03477883827962	3.88669215327701	3.99634795349105	4.00751482706566	3.80630420299055	3.55552670742431	3.91709393220639	3.94941513983601	4.05709587266931	3.87855007762547	4.72616391045517
ANGPTL7	4.24219995446661	3.37975953214373	3.36385206728199	3.19077406702928	3.18871451931202	3.23651174590029	3.34322311201253	3.43743187826021	3.3453869061833	3.08518646683712	2.98135888069049	3.43367486818295	3.19036039930661	2.95842248771687	3.15256909519023	3.90486299959285	3.06415465875019	3.18617509928138	3.05650674787707	3.46523970615342	3.35122650002215	3.25987173767103	3.48780177719371	3.12444165798007	3.18009680888232	3.05024726396245	3.3641781878357	2.99408678376879	3.28285589152787	3.05453716989539	3.77376458735544	3.22585896828489	3.64381498923566	3.32970899885549	3.41878187597962	3.29862783290287	3.25572090206933	2.83371552409726	3.22532774812716	3.38582239894467	3.33633146548261	3.27703906271225	3.57882976575137	3.43258721777991	3.12655058285935	3.23992406972178	3.10577789617895	3.73043599919206	3.50430002438308
ANK1	3.19155584720171	3.55260821114441	3.63689290550784	3.61458773734372	3.36603667381192	3.30441799503618	3.08364817833101	3.19189347910089	3.36662757253718	3.33924584986804	3.44728526204578	3.53262039994089	3.18323220881219	3.52122696294101	3.49515481241983	3.26479625857948	3.92486226383476	3.37230053420128	3.16559532930797	3.33389377966646	3.6150240699607	3.31364424370695	3.46935512352478	3.32250504028083	3.68694360451109	3.4254076895765	3.35337337665141	3.25353920897982	3.26385423033645	3.26410116825854	3.20298912162467	3.24653929399507	3.60559877674185	3.37562879389304	3.72486619160451	3.27950104385985	3.6078145630871	3.30864050160155	3.33478992787705	3.34281016467556	3.43618761815613	3.51131609299649	3.38280909726476	3.21917741348324	3.56461334516144	3.48584766419921	3.29452636301878	3.58396751584608	3.47429075022365
ANK2	5.21265212144376	5.7134113317235	5.39147845962925	5.63861108778934	6.25705112252629	6.55961586226765	6.11107609460546	6.50186765122636	5.55635533783755	6.22115094921084	5.00895529278362	5.13022244988725	6.05066944120354	4.81476564318391	5.8327158291307	6.19668385542716	4.74729105685974	5.36876020082137	6.09898112762139	5.50671341425393	5.40720369343943	5.35689879313434	6.72099471426518	5.37808319555851	4.8077862177805	5.85617739068089	6.73460351217774	5.98630917594012	4.7923126393892	5.23823782067319	5.60142193422195	6.30157083647508	5.37127652746074	4.62632554429855	5.8110101292676	6.19763235657113	5.73852195045323	5.72642757757295	4.89680705895888	5.59950506938214	4.66080862863125	5.97561864526335	4.22797306568627	7.37967142511182	4.98388430481067	5.77208361206378	5.80802575437633	5.78558969350476	4.59608325850165
ANK3	6.37142739086881	5.7082890843611	5.68546185778007	5.98020701503852	6.50630488500795	6.25834977011116	6.27862119647576	6.39134255943856	5.74505900172133	6.52045553918029	5.82951513514828	5.70880011922809	6.521018579682	5.37358541951503	5.98788925601784	6.51027556859022	5.29160136165121	5.4964447613966	6.52897660095039	6.0262083919351	5.63759393324661	5.87925466605205	6.03786212181308	5.5957856195367	5.70191488068778	5.77465649082224	6.23135779195316	6.23992982794589	6.03095612173529	7.21921312688684	6.12768985755226	6.20158435276466	5.90006934687791	6.29363946061516	5.62362746105464	5.96928397462907	5.84832710229084	6.08812998736486	5.55604689025322	6.59783115546931	5.61622194458238	6.28624525453272	5.70152676388625	7.15754578282288	6.07277528102448	6.04106544112317	6.55286646831393	6.12396780967868	6.23844568788924
ANKEF1	4.21426068200201	4.10335657981774	4.16291435581965	4.08464886419434	4.42136457378435	4.08436160778036	4.15543773912985	4.13755949657904	4.23770649093264	3.90711467928798	4.32759642043683	4.20549843369153	4.57559154307093	4.40312594576665	4.02103225407588	4.22242572390955	3.98286721911385	4.26651557914005	4.30259161155477	4.30336544498684	3.83726419992376	4.42770305994545	4.13257174515895	4.42794203791712	3.9560770298297	4.10547967232594	3.80944507770605	4.12393455652289	4.20951933289737	3.99290208116489	3.93309310212869	4.19340633799022	4.05939422458864	3.48322481512124	4.72215900907525	3.8656398310292	3.97595139892319	4.55230588987526	3.72271677909281	4.13232707723557	3.76938212774152	4.20851884972233	3.64824827170202	3.94599743843609	4.36524698893208	3.99194869814564	3.78799522420676	3.59055816745959	3.65529045623682
ANKFY1	5.84750678693994	6.11552291063994	6.18067315957341	6.06698801863007	5.72595150580919	5.83128447015768	5.96892380433587	5.83288858059945	5.61631997531135	6.18798946415099	6.01896734654296	5.85460155398205	5.7628771584237	5.909938492438	5.92485799122188	5.49925548163041	6.05258467122072	6.08625197746894	5.54455521198112	5.9136072445666	6.15585446003507	5.90603189094786	5.71499131870326	6.02037941328897	5.86805463543105	5.6409457191878	5.66885378538468	5.39994577109139	5.26855453322162	5.90856120307843	5.42491960453264	5.6600984472772	6.03181418299915	6.106592029998	5.91812183865691	5.95608843376882	5.72141028053259	6.00447426395465	5.76105038445141	6.06279401865082	5.62670254445182	5.66652387525376	5.39725043626171	5.62124616475578	5.96615168122373	5.69747837059873	6.05152230070723	5.72751105549008	5.69605774057666
ANKH	5.73340587089336	6.17492693850138	5.89903980411821	6.10084979625845	5.91061044982679	5.91920129774148	6.21692898293628	6.20933802833477	5.99724936207737	6.72019880032959	6.86446230517657	5.74633165704827	5.91421349853665	5.96964247326448	6.14044107264775	6.16999136332524	6.38121122590909	5.80238096378948	5.79054022680528	5.87656219117015	6.16549368408466	6.22766902216271	5.97992110569257	6.22064787148043	6.04447124702361	5.87115073130521	5.57107067934371	6.11966795899874	6.12648165846372	6.17096532657411	6.51157767634575	5.82347209673338	6.10617663189424	7.06760929850044	6.91950110366436	6.21933278005293	6.78083987025926	6.15384811297581	6.05565915026699	6.21058151110002	6.646470419984	6.60245561650643	6.79151645446028	6.30266916866657	7.38523592898602	6.98911731568969	6.75474393782017	6.24133498773575	6.80869882702413
ANKLE2	6.17421839566725	6.07703386340947	6.02970856383191	6.12569270875424	5.86333689800509	6.16630290235201	6.45667962601291	6.26263700162086	6.00096629482894	6.07910955637962	6.2803997212021	6.0515221571716	6.03362134225633	5.925607572399	6.04383600974013	6.06877689228536	6.18306843893359	5.98848414200955	5.96512006915034	6.11436167614406	6.18719965947927	6.1418526544144	5.87739353241573	6.08649602515603	6.18417475015521	6.13532355823503	5.96512006915034	6.25871914601088	6.35381861092725	6.18306843893359	6.32522697574954	6.05209220132628	6.33084215618941	6.22744438992552	5.97471648201062	6.47211356085965	6.49474986395626	6.19560226804486	6.36918867382405	6.22909842564032	6.40092723247535	6.5627852513279	6.3419665730759	6.13081394502806	6.25600939030718	6.30313185004541	6.20007185465886	6.44400283998836	6.2139607848186
ANKMY1	3.53053318922989	3.63206128955323	3.71003694937074	3.806793458825	3.66055883015529	3.60311730033102	3.69298897700194	3.73296224507172	3.67206906558201	3.63674346458697	3.73580270273013	3.65109711735336	3.69932398105095	3.63913506667345	3.67296091692513	3.67296091692513	3.6682250734317	3.70936354727562	3.68413915958196	3.74475634019888	3.78097985290835	3.64267903714209	3.66438347139416	3.86453217207017	3.59469975083552	3.69276845495639	3.61873787695931	3.59847042408289	3.45545172147894	3.4502867139133	3.64221014396906	3.5715030062623	3.75240340650428	3.66621886606906	3.65558673020495	3.72004820635777	3.38847631352241	3.83988755989874	3.60780631386072	3.70549792821102	3.59417788552806	3.60235467317782	3.54173120773139	3.55955453530329	3.58042308723063	3.45322464725069	3.51707110794439	3.65424065439898	3.64618036055334
ANKMY2	6.18985728838242	5.79553392221792	6.07330460380985	5.69121173425608	6.2221532509431	6.12297158261452	6.2302543304751	6.24906728021984	5.40018636964523	6.13101528580694	6.60059833235669	6.40151342127791	6.67630940059958	6.28708975983328	6.00274796606502	6.49411804839593	6.52255555311179	6.46398884541537	6.14786889878545	6.29869749362411	6.33522749322848	6.02594607495861	6.23150514926086	6.44292685902894	6.14565451578345	6.58586185189889	6.40766508935696	6.01901368419856	5.49526191042769	6.35342629996114	5.71452661008604	6.09884127120122	5.95655315088749	6.21845120669984	6.53634462565506	6.27457121777142	6.12324946887924	6.15976692003442	6.69985217356451	5.62123600107846	5.94769980169587	6.1206935589182	6.0342228647377	5.90551672572729	6.41249143205976	6.64997250627965	6.14410377843142	6.09472558900473	5.80727115241262
ANKRA2	6.00740090596814	6.28398650193572	5.8593970532165	5.7217863587239	5.82571540277892	5.8686005975906	6.19913462285018	6.57127778017533	5.65953689586681	5.21050614633137	5.87246638937944	6.03231236534104	5.86357644370791	6.13438326380875	6.28188096328693	5.90200205365065	5.73223882016685	5.79285578155366	6.14649250537872	5.87246638937944	5.64545499189317	5.81355654397286	6.07698458157472	5.52933545933009	6.24963298041909	5.71039214550497	6.04701111857964	6.45204890141985	6.91002245108767	5.62159934740415	5.93322930361039	5.58531348869241	6.05133926534428	6.39914722547647	5.80731771279586	5.81313070696276	6.15933181021227	5.90250843286678	6.4924798926756	5.57245982980234	6.15829233728593	5.86885574607891	5.98523743953539	5.72580421560787	5.59274570017954	6.27095353903712	5.9262819402546	5.94390672804247	6.09931012351107
ANKRD1	3.15442558741873	3.35596963656694	3.28673870507404	3.41884163402529	3.02316902379818	3.37404208238081	3.13706603674208	3.34920348411327	3.28601992990319	3.4234508461146	3.13319464686619	3.02385977397624	2.93736386482172	2.7164592376024	2.99649305771132	3.23288738581216	2.81512573139398	3.09741731230032	3.32780802175803	2.74704180454514	3.08576989516373	3.0775795946197	3.14219849231959	2.90147317953259	2.81675384045728	3.5341028511901	2.71489402665695	3.24247391728353	3.16294293531956	2.8017985724108	3.54420745393919	2.95896333330217	4.16596413315418	2.92517665040509	2.92265884813538	4.02128350871125	3.44889802984056	3.32361725025355	3.42973475700997	2.97046986670144	4.08509975132515	3.45904018370478	3.3012234415769	3.00462274002664	3.8036228955061	3.63389574432457	4.55155782595979	2.75202269174537	2.98998612001429
ANKRD10	7.01225250286174	7.31811021794257	7.01087953121857	6.94944143186677	6.75646989088152	7.18045769851578	7.30790680620343	7.52259825875054	6.17706896665099	6.92568001555955	7.06229843909831	6.91328477500464	6.59091796256085	7.07891822605619	6.94239738401021	6.88648856832636	7.17817818029522	7.23998238261309	7.07494936408532	7.40179909720625	6.91518215971206	6.89448083628781	6.97855977020384	6.45509005371864	7.18006226522797	6.87938618978231	7.19849963824524	7.5437738929158	7.21583462432178	7.46839405768233	7.59526494187482	6.80573816453342	6.4606521988076	7.64625194431748	6.57016089963153	7.30713488757553	6.86793657814987	6.60277507032298	7.95521572204502	7.48095995377287	7.00698811327452	7.28835859445772	7.15414175157839	7.61701933846856	7.13706693300407	7.58217333109572	7.18969339418698	7.52991343561236	7.17403597294666
ANKRD11	4.86288582378406	4.95782134778069	5.24854686702108	5.36712931126725	5.53946366412978	5.0137272983181	5.43789596187854	5.57662004082992	5.32874263373286	5.40381265361031	5.97945544190836	5.44687577771435	5.54143613961902	5.87915031914288	5.29512932031347	5.75549314932885	5.59169150597511	5.71948772087579	4.8958438683612	5.52444315657464	5.54797017737198	5.89496143979015	5.67337203128052	6.39788014786162	5.4561478072152	5.2387325017094	5.39807957872189	6.15055829131078	5.04583941967686	5.07246069646153	5.24017903558935	5.18495460426965	5.77318918573934	5.58398697596034	5.65790675224866	5.06711704870716	5.36734799802592	6.00979601628481	5.48870618964952	5.51163975255157	5.12086462578611	5.25210725503134	5.142488728106	4.60314730761592	5.52309326884474	4.92309849326584	5.21292671629549	4.86846246644796	4.9420581938802
ANKRD12	7.73213346962521	7.82137474746524	8.0453245743047	8.10706370551554	7.53360082747968	7.19914557993408	7.94619537302893	8.12929896733501	7.14418691453759	7.50045711357914	8.24219520082573	8.5299814581172	8.03532717414965	7.53029043877996	8.35367213773322	8.09985364611163	8.27135413018771	8.84696835997719	7.73520016826077	8.03310468064638	8.26761366666917	8.13518410852805	8.45411540251446	8.37752860084339	8.71096288163215	8.18924701618631	8.11903105355642	8.27135413018771	8.35581351833491	7.7140389709945	7.9857648737733	7.70759397158617	7.60065935716712	8.36420522738114	7.96652489351871	7.13307801048407	7.17839717910325	7.63924128818113	8.41840718572782	7.94867310263687	7.57605897287389	8.10812020953828	7.93944477194864	7.57207980567356	7.95814245451837	7.34953404562911	7.65486595053675	7.89119418306639	7.6942103428256
ANKRD17	8.02110527461406	7.7027067690232	7.9696560666579	7.87907384672012	7.72314948110578	7.92945514348875	8.14829050985308	8.09379237841421	8.12663500013156	8.06783102617729	8.13103006952948	7.89282338204119	8.11580471651365	7.86328510983409	7.87762403102553	8.19700659926478	8.01008531140879	8.0855951199382	7.89556541115132	8.10815067318725	7.82927449359564	8.00350916918087	8.08812913304688	8.28486499406259	8.31620685955506	7.82287563773259	7.76631892351788	7.77287615520022	8.25768581241749	8.19913403564334	8.27507642290306	8.01008531140879	7.84254024132501	7.72009682246653	7.9761290629889	8.1567271371642	7.80014988957326	8.29916136652646	7.84254024132501	8.48830227967075	7.64093704225698	7.79333736552549	8.08175509727492	7.57762949964949	8.1210098441865	7.47050102251657	7.96952691876079	7.50513521399576	7.82927449359564
ANKRD2	3.45087330445505	4.09923101094357	4.17542754569663	3.56382510892174	3.74837249926114	3.52613862935636	3.13805301730873	3.63470661900802	3.79529078018635	3.5462170924965	3.2879982049093	3.2915027069421	3.55635303064332	3.23582029995527	3.31032389009176	3.42201567743865	3.44483808789743	3.32432487574801	3.20707406820971	3.38658268653544	3.37641223059217	3.57927048325398	3.29412913297478	3.36600310536453	3.54298069444435	3.28855167176883	3.44063448227487	3.15653623143362	3.78162633648115	3.7913858887927	3.80311673827415	3.47295803441835	4.27190706927869	3.10043559169391	3.73207414829001	3.60852573428556	3.10303766613046	3.33184479048574	3.20311705205084	3.50441946913198	4.01713653319924	3.72070455355497	3.44002356456234	4.86089900657154	3.22604159735939	3.48755646166111	3.09828839561606	3.39117709981234	4.05159427814108
ANKRD26	4.69287392869871	5.1666158714641	5.09512083534216	5.04273783618031	4.79991630072639	5.02467975285376	5.02951442342455	4.72746741858151	4.79846904454525	4.83673446573874	5.03031399702376	5.23298783557085	5.17643928371008	5.29051554881	5.19460081982175	5.25065492884745	5.44858361222274	5.15054977813141	4.98287531129187	5.03342502236576	5.12437677204671	4.98257026773947	5.18676229263762	4.71178883611863	5.57852842543642	5.31664427196605	5.4334349609085	5.16938513286008	5.14474961210548	5.28908996763742	5.2424759018471	5.1054006394942	4.78200405722883	5.1189515148694	4.86004239626083	5.02200511332725	5.17322129115868	5.23986096498955	5.08237471343327	5.27024129810926	4.94929419013697	5.12468510689787	5.13111705267947	5.02171338457433	5.37795712837317	4.93272594182968	5.20990969754336	5.23881777289002	5.05410425241734
ANKRD27	5.96434307164176	5.90400659225762	5.81996568970226	6.05921629263289	5.8114082897296	6.25761669160847	6.53447758581421	6.48929074737286	6.14646079704151	6.10711622479915	6.26442783965534	6.37234960293575	6.0543367462379	6.38915121362263	6.31747882385179	6.32811967402264	6.06842395836948	6.26260689362341	6.29009326241852	6.0739339933867	6.13531301415399	6.05900544268438	5.82668922028887	6.44574690040359	5.80459366083835	6.11028548985173	5.95382605076882	6.36690600539679	5.63539401305089	5.71042971793461	5.67215021900608	5.90850023236264	6.36364810222345	5.63502745577597	6.07526405854575	6.23066526700324	5.87255558322742	6.23948895347384	5.33969115756512	5.85682897698474	5.96026736162626	5.93127250028615	5.88324889269423	5.89282460537309	5.81027521637497	5.83025020334453	5.57836072693904	5.71591163213801	5.93994522238781
ANKRD28	5.69846803565185	6.06037660233111	5.80476043391648	5.67977456605479	5.55040428488738	5.69495017986852	5.58398973644824	5.59914156055593	5.45010619310631	6.08420906329707	6.66327517025647	5.87343795195506	5.92262509288786	5.78428472959969	5.97501905222929	5.49614009331981	6.50680614512513	6.09281401631634	5.87655358811788	6.26642119608961	5.99055907050604	6.19209222594722	5.83152150268676	6.34647658605927	5.78800747055573	6.08939596389352	5.86680844918204	5.89547171924588	6.3433475493108	6.19071080035731	5.75995800557791	5.31798833797817	6.2109220880002	5.96315312495634	6.57907375561459	6.05584614114195	6.60391785876916	6.35671725534696	6.29279092678834	6.34043612642054	5.80457904261018	6.16235108269006	6.09845155530273	5.66492483929449	6.66327517025647	5.97418646801673	6.09466647249173	6.28990892692309	6.16097548344174
ANKRD34C	2.60212910615155	2.62959469904813	2.87473330270848	3.19543922542889	2.68128857022662	2.58633824223215	2.5508189645182	2.63520863379146	2.54926474822086	2.60925127879957	2.78976067784176	2.80428143707954	2.76033189841322	2.66793528650792	2.97174209122792	2.76637659803026	2.32277774827962	2.37265315451798	2.72792057556278	2.93337824579139	2.8458550393837	3.07627131402003	2.83268370490987	2.45245967564783	2.70268097798936	2.56668662663396	2.61599323600871	2.47945239815389	2.71111593957083	2.97336323274299	2.90859037438112	2.82479264652251	2.67396659990645	2.63682148746898	2.47712131736602	3.12747806188506	2.35880804704594	3.18376311832925	2.90089823050387	2.51284749064168	3.1896471833242	2.90353883823898	2.44552843261207	2.78885252859668	2.48288279278095	2.81069085243943	2.8013162722571	2.99676633507552	2.63592249721551
ANKRD40	8.03134305168828	8.23324024450429	7.93978821895598	7.75501022118109	7.86775038523984	7.77750594177934	7.76358213182449	7.78247357173834	8.03168399110795	8.12450603467665	8.38668641023011	8.18591747962036	7.86027614714265	8.19569571850234	8.21300605743607	8.35269866988604	8.29574577463952	8.08378346592313	7.93742563383894	7.98044385694322	8.09146339492026	8.35269866988604	8.2015916535276	8.19377968314237	8.05370099315544	8.29574577463952	8.29943575734399	7.39057364159426	8.30258609263621	7.60144904875401	7.68187502767746	8.18975242080525	7.98168676827036	7.69555853413581	8.14088419011503	7.60899664931655	7.95279410322808	8.07042145154015	8.05232029951028	7.38166199608333	7.69958730346704	7.6761593578516	7.44630673275656	7.00223590053406	7.98572407723484	7.73528899843797	7.72127574731748	7.9740714247348	7.92580599168592
ANKRD46	5.60062554358663	5.78261404469639	5.63677297365057	5.16560391133491	5.84027258716878	6.16922635913332	5.99802009437715	6.14187551972753	4.83409465856139	6.00274647294804	6.03252729459184	6.0367707248864	6.36686002253447	6.42186956150699	6.23256169897658	6.34560338950089	5.74916334733909	5.9549352599906	6.20466713880859	5.95348138142571	6.10948188144837	5.85117494262732	5.97834280059822	6.16100148973146	5.80156064268209	6.26047707669479	6.49498893347904	5.32171036730532	5.8783123182445	5.94434032333882	5.38888573048369	5.94585617599	5.73752346537906	5.54501735714452	5.75933403667429	5.63314462749202	5.70782639250052	6.13354601237561	5.31954318854262	5.53049173201587	5.3761147616283	5.31581373638455	5.38374834194053	5.2270462665472	5.93887966456177	5.69613458630603	5.62591076807225	5.27667889550792	5.7827346380985
ANKRD49	5.27700963690488	5.4703730429754	5.15237216681957	5.13866557486007	5.27990882570168	4.97205157270804	5.08365173469007	5.35509562693493	5.28376985688159	5.46765203396493	5.51664643939786	5.16825862608517	5.45154149082459	5.6539878859021	5.39389618957577	5.27620640149066	5.30719793495884	5.31302567516044	5.48565665425969	5.1292621252693	5.63128761676728	6.02057554439575	5.33238644325415	5.20218036064581	5.54690828349657	5.21471207226093	5.29002853959036	5.86967559206302	5.32686187936975	5.55748424958974	4.96086011804941	5.22749792748349	5.23214594227781	5.42119270704278	5.65934259157933	5.81046791954392	6.09689602996672	5.03354407720492	5.4106271196723	5.22892106810954	5.29246142026525	5.24412232070693	4.94724921000243	4.91786820634928	5.79274732340583	5.16351953919137	4.81691359203444	5.48234204308032	4.94887817675208
ANKRD55	3.36498486954546	3.65932558458843	3.52447834827385	3.86989862466364	3.37619910634023	3.2572031914082	3.49953927009226	3.38916500066929	3.34311700349107	3.42872704895046	3.50850162006451	3.63406603814105	3.49462873605967	3.57287836759374	3.6998609570284	3.53556062892753	3.59750839940944	3.62540334357959	3.61111236719194	3.39782064222356	3.52173464311359	3.31763945381597	3.45885015610578	3.01271415189475	3.47751937796507	3.41826276537434	3.6210313345695	3.34371619503788	3.66578193757809	3.52367992020252	3.3881523806006	3.62305020190481	3.42482801318488	3.56738179983565	3.28927902015519	3.20354089504165	3.16976746220765	3.15810390707407	3.83441710537817	3.46862618378445	3.45443474132325	3.46271950631435	3.44780363647867	3.37318841517339	3.09516441447532	3.60316686570955	3.53769075473702	3.43861608131255	3.54295934240642
ANKRD6	4.15673966318957	3.95312494211063	4.08410897932002	4.19231190243713	4.05569700078826	3.8257239342266	4.44315545415575	4.45369571028544	4.27644524836009	4.38135080095357	4.39940073375939	4.29194078341704	4.20653694154214	3.96927948401335	4.01268573068799	4.44118183924422	4.06755641753928	4.16295966446834	4.23625323846427	4.23002355014763	4.34824478958875	4.40175451613464	4.16764538055521	4.20814505017161	4.25714009102978	4.09930064633716	4.04919623370993	4.7461004967241	4.12548638716235	4.41072726893011	4.18383430057677	4.13317171332678	4.43572354971279	4.04892291397588	4.34924442468274	4.66061231430896	4.55674917085003	4.23754512880078	4.26943536775399	4.20684399749228	4.11665177430465	4.13578767966558	3.98569863726454	4.25465686119583	4.3477493182813	4.92119768396709	4.24749895707276	3.92882304186047	4.22838560517106
ANKRD7	2.60038944950707	2.82162343193854	3.04511108623497	2.90550151405067	2.78472801498556	2.73174416189921	2.95998963600711	2.89404113280648	2.82988475047114	3.54185528069122	2.69836572416187	2.97024413417563	2.85417500052996	2.79062247518532	2.74636894885452	2.90542090348398	2.66435652793718	2.88027212870012	2.83267334928119	2.79871586621775	2.73048733678266	2.72520745495071	2.65948734074951	2.96487096794373	2.83046601381966	2.74547472626917	2.86945919710482	2.63142249714371	2.55602102837155	2.82862343784802	2.89388587308613	2.75141071598341	3.00044281091381	2.67473443643833	2.93768651011741	2.91372754858476	2.75124300173215	3.29252348966905	2.60387524130878	2.59604224071631	2.79641044148742	2.81154562630686	2.75054234237604	2.89637588992981	2.69336349076401	2.87512742181774	2.7206676141531	2.84312501860128	2.85964829353833
ANKS1A	5.88335107417554	5.88548573001736	6.03240268634077	5.87225822581616	6.10402291150983	5.94379013602998	6.26753748998978	6.13441308627377	6.39344483101427	6.47893878698179	6.51610178040713	6.47589926682899	6.08465954385572	6.67184590332664	6.73025555846278	6.48947952953905	6.93780536731084	6.77878711157895	6.52768290342267	6.69854126514717	6.90141738866451	6.61555627239634	7.00505506499128	6.85886584726226	6.71258108241549	6.6844805590353	6.42448737428453	5.77448942272822	6.60271731219278	5.58003053608837	5.99527463495243	6.52183166756098	6.45933499413373	5.65740145871797	6.0234122940545	6.1424676776635	6.26026663601557	6.18086949556092	5.77448942272822	5.86553015931387	5.71634822791484	6.11544196265041	6.45016111692294	5.59385837027763	6.19641079516753	6.13271664944184	5.89701641608731	6.18673568241898	5.81672898538364
ANKS1B	4.01487300815725	4.2351076883964	4.33276238975469	4.81271258504434	4.25090681999854	4.05080891693027	4.01421681192968	4.23698053469335	4.02772887221603	4.21522120663692	3.48984016561343	3.71640810577563	4.14308637307227	3.62919030378924	3.86729585351845	3.8627626405533	3.66525665607359	4.77132887817684	4.16002930975443	4.1439271329186	3.8493006122128	4.48791577902181	3.74258740097213	5.311444693579	4.01625744058204	3.51904244148206	3.81946099238148	3.47751656945895	4.61951540429567	3.91587392777926	3.44916879513763	3.81385650737457	3.58736192079932	3.4590581747665	3.98815721042358	3.43351409453677	3.71105426165292	4.1725592249688	3.49511814006307	3.33934434666637	3.2941128604587	3.44613729848179	3.22354303244594	3.70585835031903	3.95332877249859	3.47614356063072	3.27954491550634	3.33311742066825	3.48317466645422
ANKZF1	4.83000479727916	4.95335628030187	4.89221533429951	4.85594538486522	5.23186240136343	4.96530896400546	4.91481843703667	4.95476377654016	5.18317623535284	5.00494474295291	4.85901072007146	4.91352291937101	4.34683104463702	4.9562974077707	5.08678458410529	4.78364248400084	4.91156196793138	4.86976726406952	5.21312661551403	5.17871100947697	4.71230374156034	5.03152954913474	5.111706464838	4.80479012169044	5.11053729643595	4.90325512865183	4.90325512865183	4.78487570842359	4.89194349737413	5.10689836930282	5.12093053181815	4.93075190565718	4.38625197644928	4.81081041414006	4.67166360366421	4.7255072644888	4.96542178878551	4.81322078963006	5.08331037245396	5.06138900033808	4.75954379127877	5.09068263633855	4.60395697388656	5.29420693527816	5.03121880928967	5.06871007781586	4.85702186824349	4.884251654303	4.82444208050168
ANO1	5.35969864999692	4.10187964118828	3.96926057912504	4.53593023184814	3.92000179705862	4.04439983498113	4.18366330925604	4.23390910493224	4.2246851674563	4.44938480921077	4.50512416580036	3.57548946660944	3.70342281788434	3.67910544010082	3.79841703925547	3.90225873593763	4.11071119005706	3.68803985524725	3.51160252222808	3.66657663799013	3.64011780245158	3.89240002073195	4.47357017533466	3.86067557285025	4.49037643191045	3.52040844990921	4.05983361974094	4.42759698744252	3.89556320358791	4.2622509638785	4.84464126154822	3.55219876527426	3.98217523067673	4.62190227698737	4.10741242765878	4.51827902210274	4.08334159785072	3.95534693724465	5.10027903709423	4.87522165692237	5.44036364463204	4.64099481822995	4.52330172716705	4.13213013644323	4.50146249876246	4.94392524293905	4.99847409173215	5.44389555724221	5.10764445762301
ANO10	6.15114605161551	5.97977324285822	5.84677394472313	5.55739963615381	6.10204478228396	5.95172040452757	5.77104731727797	5.63521552115549	6.33673650538245	6.06978093211507	5.82624314264914	5.89070108328523	5.80441091075228	5.71293693835559	5.69698967254701	5.62173046441746	5.94640927797216	6.04389926182564	5.74816299395466	5.6684665665464	5.97892202241553	5.90806984482796	5.6455362521646	5.97138638870467	5.91824213655428	5.86273712519112	6.18583299889784	5.8031983735785	6.1071320122696	6.00439239085523	5.9756973403106	5.86592400574745	6.14563892727501	6.22479116988976	6.01427030302177	6.20148047742509	5.7643037301891	5.98461903080378	5.76678760694561	6.04898299258987	5.97080834002386	5.9895655209457	5.62543554120263	5.87541088189449	5.89558010816331	5.85275961644444	5.8597550030231	5.91073380396186	5.93898941150392
ANO2	2.94091742538916	3.62116987767467	2.92524188469369	2.91255296183597	3.01064268648973	3.0220803137367	2.89499463417388	2.93692204934388	2.93373419755487	3.20733702028765	3.01862730488829	3.07847716217608	2.99737428617918	2.94091158151937	2.88314427364287	3.23655393336293	2.9604550141558	2.96640603358053	2.9174630485416	3.1972408822192	3.2090640249778	2.90237519578954	2.90968563584473	2.89140794753868	2.74919075070431	3.01333588752188	2.95620820152484	2.82224827468279	2.66599559136283	2.85880559808155	2.98026579695466	3.05913788598255	2.95124338323583	2.84098712088616	3.03371259607896	2.99077198977066	2.80035998874859	2.6972466403391	3.09314056420557	3.22456710683142	3.09156469163752	3.0626131563224	2.98258600803185	2.81815553996953	3.05064272378379	2.99748801950496	2.74461861977662	2.9584057650426	2.93445132369001
ANO3	4.32643987395495	3.92174091238649	3.73622525954577	3.6892173789549	3.65053021966986	3.70549833746362	3.66576251535175	3.76435863896659	3.81734779572969	3.62944286353272	3.57216905946727	3.77084619402437	3.69225294880814	4.30565935989285	3.63450345049795	4.26747873551285	3.37390344925678	4.40455633287253	3.65262152673158	3.50935866419235	3.6077405729898	3.56157110629381	3.41326540426117	3.86910177802239	3.98906585255349	4.06414044835634	3.92976914669983	4.89417110550324	3.79321684350613	3.7799105796327	3.6031849752228	3.80114632091637	3.71417487400234	3.65262152673158	3.42609310639442	3.64874110789259	3.52307149242027	3.23255498867802	4.25235494452514	4.16427679936823	3.725594635871	3.39862343000847	3.22111244184554	3.73820138585506	3.32997047400988	3.45437079649748	3.31031991520939	3.9242458854692	3.85693166234508
ANP32A	7.9219701070965	7.3291241885684	7.59964641016947	7.93216113916154	7.70705624598663	7.60454860552974	7.91657693167613	7.77733687929431	7.65807873102561	7.8837125539715	7.52664519560645	7.80035608854762	7.803009499922	7.6889645929005	7.58211785280124	7.76969666935292	7.76969666935292	7.82260512087494	7.48041159125716	7.75258338034662	7.47180705978919	7.66856887012389	7.608924624383	7.63172951210099	7.7798781865459	7.5802845534336	7.66973938945852	8.53521203721551	7.78542696448532	8.21954101238035	7.98454569943614	7.82965008005966	7.61379366709612	7.83459702501221	7.72963933784409	7.73257212803395	7.73257212803395	7.87538037484251	7.7862227893233	8.13322609485245	7.93518790978721	7.65765721037323	7.83666173985577	7.75751275910792	7.84246041595928	7.74195109941143	8.26268586931145	7.85019045660241	7.85374020197857
ANP32A-IT1	2.66983427806123	2.83091536204439	3.25671316108534	3.08840116014123	2.86335024780922	2.89610460976619	2.80958506828399	2.80735964815438	2.89894316194685	3.00102817556962	3.59593215902549	3.12631667923106	2.94806193425961	3.55068480014317	3.34198048844096	3.10607822796079	2.68615735523934	3.0718700554754	2.92440090403359	2.73291512099363	2.82011304706811	2.80248720073165	3.41223750897342	2.64903030125193	2.86836463085608	2.3305047953276	2.76532710616549	2.83152424844617	3.35455537626082	3.15801424757348	2.72062292891399	2.9498369399573	2.8913663575832	2.89658523353075	2.67025949004243	3.04859865730259	2.70758465040454	2.68857726916303	3.13765850910352	2.96487259685632	2.82747424123867	3.01309004328284	2.64261809831019	2.6629349009944	2.91286700009127	3.03117269961271	2.86771985972792	3.12797696145862	2.67752677219454
ANP32B	9.3244526246371	8.92314604893927	9.4996561216979	9.78394900475385	8.79242679709842	8.30509385372322	8.80925264909218	8.78433386802455	9.36925125119959	9.33456271196954	9.40994686248417	9.13425035866176	9.08023552672133	9.10636233457632	8.88811645213853	9.39146827001271	9.08843668208419	9.27379287538141	9.06069831411852	9.09083748131066	8.93995260604076	9.33786144791458	9.19511313957691	9.4619500011095	9.24920516256858	9.03504883051918	9.13960332176645	10.4058327237652	8.88511545310544	9.71875517663543	9.5161475710488	9.18298311723844	9.35376437979858	9.80565182107856	9.22100522362301	9.72945952751723	9.44390934970429	9.27379287538141	9.45360076495445	9.53981844321214	9.59739194014772	9.13156284981638	9.53269008592883	9.27379287538141	9.43418800323018	9.55689656946816	9.27006249968044	9.33456271196954	9.39439207799455
ANP32C	3.98742435438805	4.60402921809373	4.32030883455816	4.22588977659367	4.12348601668328	4.46068232141184	3.94012967460945	4.01519297484876	4.17833824595303	4.49763401597396	4.35287601493126	4.23164459228697	4.40987678573225	4.09688561744845	4.270525149368	4.33131215385333	3.99779959576691	4.21339148288024	4.20319699331194	4.4186965648083	3.98908684460405	4.45351426470125	4.27179493370366	4.36358753662402	4.1787126605967	4.29052886035182	4.2046848753136	4.10077208875542	4.38509400357932	4.64315867315617	4.28020503191562	4.10024584123663	4.16232267758215	4.28488470616474	4.29753353009041	3.94783194925544	4.19052178425721	4.37924562331981	3.8912253386544	3.86337641696419	4.54065374017513	4.0484545166877	4.44029082052019	4.26259635341823	3.95099541629082	4.31586246440845	4.55997486528359	4.20003174786712	4.21396752586317
ANP32D	3.11206174281816	3.55859028908113	3.14229681648606	2.95316112596442	2.96989532386403	2.74481864060803	2.67819438025395	2.75081422185757	2.92330696225171	2.91840454174725	2.64869178040495	3.0210846826749	3.11292392878649	3.4320812303068	2.99433212041799	3.34679363516092	2.93070212687411	3.04263516585781	2.96849705070728	3.22395968199449	2.39380147396706	2.92394375088081	3.65127556302829	2.84578140855774	2.92821166118909	2.62265907495745	2.85286669854818	3.14096641915896	3.11607858876442	3.38053593717749	3.21033017773084	2.74970505056132	2.98442163846236	2.99166144639676	3.08086600005987	2.64345124086069	2.46160427829706	3.85840239738147	2.92558913787378	3.1371725040993	2.65756202682923	3.22965190670989	3.13708221213594	3.00181703873215	2.55762775314688	2.97445812312391	3.10865932367488	2.90206995936984	3.21358489502591
ANP32E	7.41503697738468	7.67548263338611	7.78234430211848	7.70603359018274	7.59514630026523	7.6780048020631	8.06080021266639	7.9860201313088	7.72833874806184	7.98457162281832	8.04797202470497	8.26582723015545	7.91043518720065	7.87497567436695	7.77259849728948	7.86664101001757	7.98093344194985	8.37520004251384	7.21862914476523	7.75356265094169	7.22312756839979	7.34117187435269	7.56840495851489	7.89332808673851	7.95568931196355	7.9691348553951	7.6168973192634	8.11721434201652	8.08546313853765	7.83332785388782	7.81342050171401	7.88383098959996	7.6168973192634	8.00551878918544	7.76583386099245	8.0674422426471	7.43886446854088	8.08546313853765	8.22240494646068	8.01594030728064	8.29589747506717	8.04194522508874	8.0674422426471	7.5563256455041	7.89332808673851	7.78558629296456	8.24287396405712	8.00374645107545	8.08712284604833
ANPEP	10.1293425814511	8.83881273371897	7.89906228270193	7.70906838103498	10.4501678898091	10.9826629056788	9.72713506284004	9.95996715346186	9.87090694711119	10.2744198490657	6.28356166540516	9.11534207386567	10.1501732886089	8.09175460116361	8.33269512157529	10.0135675465913	6.67064235304472	8.4287653167954	10.8631192313687	9.15090700438081	8.32546081920911	9.52759190738125	10.3537026097136	8.5601149514396	7.68870539862917	8.51430375264647	10.549690498672	8.75309436459734	8.99891406037949	11.3725218925793	8.46438259897761	10.682613475417	9.8368101700015	7.89947321023341	10.0447370311397	9.72940967798403	9.56907676440812	8.71700661543377	4.97851041068521	11.1596320934034	8.2552328028968	9.21129011519597	7.21994480240791	11.3307620147948	6.8136678054889	7.61242832169304	8.39759304015814	9.17258199059023	9.19761306766964
ANTXR1	5.21104459489429	5.78452809076476	5.76355381107976	5.91694427393965	5.76291812435173	5.94055573682833	5.70808095332596	5.64423897167987	5.80325209215326	5.77837288072724	5.52195654034642	6.36784123466484	5.31103118609994	5.9581471508309	6.07800363885062	5.7769688502854	6.17131362286664	5.66036968623615	5.41737046599785	5.49122553251615	5.26624334800652	5.57154726871634	5.50402186729578	6.03224677319739	5.99366092472346	6.22739087858679	6.14462731554698	6.47324840360782	5.31667341603659	5.17323389447426	6.05986799020376	5.51179274598611	6.44856252314454	6.35620650684592	5.83115469641556	6.00671834119607	5.69713489305219	5.8999997665058	6.44974572032182	5.84263589380554	6.71041200154363	5.80053896967995	5.74896847175962	5.93592388778616	6.0242623912543	6.27696174928839	5.83362011256588	5.30912658248871	6.29588690684246
ANXA1	9.32125211317644	7.65497312459266	9.13070531868585	9.17824223436201	8.24419936854257	8.65435007726745	9.55598422977877	9.6825462180473	9.19559283122438	9.6000690480837	9.91491774879739	10.040041883842	9.64958157131168	9.94326667563455	9.81967834868672	9.26420791952486	10.1619255442112	8.75821624189461	9.18896136366424	9.1622286537247	9.42114499254839	9.18143188355012	9.90308478966034	9.4610599213037	9.49881185331541	9.91491774879739	9.32368952588556	10.4353540634172	9.227909778633	9.57321894129488	9.59406572701023	9.2834851254471	10.0905016227443	9.92615729098396	9.18143188355012	9.99763106590744	9.83450573156843	9.78831891634472	9.56354576254939	9.41498728657723	10.3388072162042	9.91491774879739	9.95762768747117	9.24482457398547	10.1156454547785	10.1661518307853	10.0303638805684	9.61424029515025	10.258554408401
ANXA10	2.7616745261764	3.20844795989788	3.31362132401962	2.92364094863494	2.91016967104814	3.06010869461693	2.94526325479858	2.96369687557812	2.87318867932904	3.04982856962566	2.78938226763058	2.86810563637979	2.75205117019079	3.00636990476981	3.35490795899118	3.07328456212542	3.28174962462659	3.01939604095881	3.08129270652301	3.31381826643011	3.09327014691386	2.80754454884266	2.81675612168627	3.18371816309315	3.02126880402749	3.18785661741953	3.01599570086162	3.27398637340974	3.02759378007697	3.20807163929735	2.93432708803832	2.98567148504827	2.93290873405535	2.9374183063085	2.78347512125062	2.88852416346041	2.78826925731897	3.16800859184411	3.26521006127201	3.07483300487726	3.18625055779382	2.80274998343844	2.99512637111661	3.05768284004714	3.01075436855018	3.27278131348741	3.31236453517138	3.33892651509527	2.80430409342377
ANXA11	5.91507256689978	5.72264423064935	5.92895616190547	5.91823195814269	5.49007973165132	5.61174853916204	5.7222211225469	5.55325838057184	5.71186713861751	5.66805661723154	5.95845323757176	5.88245769071379	5.8971893761545	6.24269974792192	5.81428597592644	5.65417679198232	5.98576886739511	5.76366349706265	5.83769449860265	5.70847211644059	6.03530201858929	5.85081520650379	5.5495782072374	6.03530201858929	5.75698440937302	5.58574035935052	5.62862236020543	6.1602950980963	5.67606570599434	5.67652261906964	6.0395592585947	5.59731604017853	6.05281347039145	6.23498514631134	5.9558282716107	5.94723043753813	5.89496858579505	5.83460742138717	5.67508789873152	5.96914820487921	6.02268764081433	5.82454676932984	5.97972981982248	5.70897727869393	5.79909561415143	5.80898188676365	5.72737035999536	5.99656413437027	5.95966427591121
[truncated: 10,874 more rows]
[truncated: 8 more columns]
